# Supplementary material for: Bis[4-(diphenyl­methyl­eneamino)phen­yl]methanone
Source: Acta Crystallogr Sect E Struct Rep Online. 2010 May 12;66(Pt 6):o1322–3. doi: 10.1107/S1600536810016375 (PMC2979505; doi:10.1107/S1600536810016375)
Supplement: Supplementary file 1 [file e-66-o1322-sup1.cif]

##############################################################################
###                                                                        ###
###        Electronic paper (Acta Crystallographica Section E)             ###
###                                                                        ###
##############################################################################
#                                                                            #
# This CIF contains the data in a paper accepted for publication in Acta     #
# Crystallographica Section E. It conforms to the requirements of Notes      #
# for Authors for Section E, and has been peer reviewed under the auspices   #
# of the IUCr Commission on Journals.                                        #
#                                                                            #
# Full details of the Crystallographic Information File format               #
# are given in the paper "The Crystallographic Information File (CIF):       #
# a New Standard Archive File for Crystallography" by S. R. Hall, F. H.      #
# Allen and I. D. Brown [Acta Cryst. (1991), A47, 655-685].                  #
#                                                                            #
# The current version of the core CIF dictionary is obtainable from          #
# ftp://ftp.iucr.org/pub/cif_core.dic. The current version number is 2.4.    #
#                                                                            #
# Software is freely available for graphical display of the structure(s) in  #
# this CIF.  For information consult the CIF home page http://www.iucr.org/  #
# cif/home.html                                                              #
#                                                                            #
# This file may be used for bona fide research purposes within the           #
# scientific community so long as proper attribution is given to the journal # 
# article from which it was obtained.                                        #
#                                                                            #
##############################################################################
                                             
data_I
_audit_creation_method     SHELXTL-Plus
_chemical_name_systematic
;
Bis[4-(diphenylmethyleneamino)phenyl]methanone
;
_chemical_name_common     ?
_chemical_formula_moiety     'C39 H28 N2 O'
_chemical_formula_sum     'C39 H28 N2 O'
_chemical_formula_iupac     'C39 H28 N2 O'
_chemical_formula_weight     540.63
_chemical_melting_point     ?
_symmetry_cell_setting     triclinic
_symmetry_space_group_name_H-M     'P -1'
_symmetry_space_group_name_Hall     '-P 1'
loop_
    _symmetry_equiv_pos_as_xyz
    'x, y, z'
    '-x, -y, -z'
_cell_length_a     11.1723(10)
_cell_length_b     11.3487(13)
_cell_length_c     13.2331(15)
_cell_angle_alpha     103.121(9)
_cell_angle_beta     105.170(8)
_cell_angle_gamma     108.746(8)
_cell_volume     1441.9(3)
_cell_formula_units_Z     2
_cell_measurement_reflns_used     82
_cell_measurement_theta_min     4.58
_cell_measurement_theta_max     12.52
_cell_measurement_temperature     296.0(10)
_cell_measurement_pressure     ?
_exptl_crystal_description     prism
_exptl_crystal_colour     Yellow
_exptl_crystal_size_max     0.55
_exptl_crystal_size_mid     0.28
_exptl_crystal_size_min     0.24
_exptl_crystal_density_diffrn     1.245
_exptl_crystal_density_meas     ?
_exptl_crystal_density_method     'not measured'
_exptl_crystal_F_000     568
_exptl_absorpt_coefficient_mu     0.075
_exptl_absorpt_correction_type     none
_exptl_absorpt_process_details     ?
_exptl_absorpt_correction_T_min     ?
_exptl_absorpt_correction_T_max     ?
_exptl_special_details
;
;
_diffrn_ambient_temperature     296.0(10)
_diffrn_radiation_type     MoK\a
_diffrn_radiation_wavelength     0.71073
_diffrn_radiation_source     'fine-focus sealed tube'
_diffrn_radiation_monochromator     graphite
_diffrn_measurement_device_type     'Bruker P4'
_diffrn_measurement_method     '2\q/\w scans'
_diffrn_detector_area_resol_mean     ?
_diffrn_reflns_number     6892
_diffrn_reflns_av_R_equivalents     0.0182
_diffrn_reflns_av_sigmaI/netI     0.0331
_diffrn_reflns_theta_min     2.02
_diffrn_reflns_theta_max     26.37
_diffrn_reflns_theta_full     26.37
_diffrn_measured_fraction_theta_max     0.994
_diffrn_measured_fraction_theta_full     0.994
_diffrn_reflns_limit_h_min     -13
_diffrn_reflns_limit_h_max     2
_diffrn_reflns_limit_k_min     -13
_diffrn_reflns_limit_k_max     13
_diffrn_reflns_limit_l_min     -16
_diffrn_reflns_limit_l_max     16
_diffrn_standards_number     3
_diffrn_standards_interval_count     97
_diffrn_standards_interval_time     ?
_diffrn_standards_decay_%     1
loop_
    _diffrn_standard_refln_index_h
    _diffrn_standard_refln_index_k
    _diffrn_standard_refln_index_l
    2 0 1
    -2 -1 2
    -1 -2 2
_refine_special_details
;
;
_reflns_number_total     5865
_reflns_number_gt     4471
_reflns_threshold_expression     I>2\s(I)
_refine_ls_structure_factor_coef     Fsqd
_refine_ls_matrix_type     full
_refine_ls_R_factor_all     0.0597
_refine_ls_R_factor_gt     0.0421
_refine_ls_wR_factor_gt     0.1020
_refine_ls_wR_factor_ref     0.1125
_refine_ls_goodness_of_fit_ref     1.032
_refine_ls_restrained_S_all     1.032
_refine_ls_number_reflns     5865
_refine_ls_number_parameters     380
_refine_ls_number_restraints     0
_refine_ls_number_constraints     0
_refine_ls_hydrogen_treatment     constr
_refine_ls_weighting_scheme     calc
_refine_ls_weighting_details
         'calc w=1/[\s^2^(Fo^2^)+(0.0461P)^2^+0.2750P] where P=(Fo^2^+2Fc^2^)/3'
_atom_sites_solution_hydrogens     geom
_atom_sites_solution_primary     direct
_atom_sites_solution_secondary     difmap
_refine_ls_shift/su_max     0.000
_refine_ls_shift/su_mean     0.000
_refine_diff_density_max     0.190
_refine_diff_density_min     -0.140
_refine_ls_extinction_method     'SHELXL97 (Sheldrick, 2008)'
_refine_ls_extinction_coef     0.0198(18)
_refine_ls_extinction_expression
                                  'Fc^*^=kFc[1+0.001xFc^2^\l^3^/sin(2\q)]^-1/4^'
loop_
    _atom_type_symbol
    _atom_type_description
    _atom_type_scat_dispersion_real
    _atom_type_scat_dispersion_imag
    _atom_type_scat_source
    'C' 'C' 0.0033 0.0016
                         'International Tables Vol C Tables 4.2.6.8 and 6.1.1.4'
    'H' 'H' 0.0000 0.0000
                         'International Tables Vol C Tables 4.2.6.8 and 6.1.1.4'
    'N' 'N' 0.0061 0.0033
                         'International Tables Vol C Tables 4.2.6.8 and 6.1.1.4'
    'O' 'O' 0.0106 0.0060
                         'International Tables Vol C Tables 4.2.6.8 and 6.1.1.4'
_computing_data_collection     'XSCANS (Siemens, 1996)'
_computing_cell_refinement     'XSCANS (Siemens, 1996)'
_computing_data_reduction     'XSCANS (Siemens, 1996)'
_computing_structure_solution     'SHELXS97 (Sheldrick, 2008)'
_computing_structure_refinement     'SHELXL97 (Sheldrick, 2008)'
_computing_molecular_graphics     'Mercury (Macrae <i>et al.</i>,  2008)'
_computing_publication_material     'SHELXL97 (Sheldrick, 2008)'
loop_
    _atom_site_type_symbol
    _atom_site_label
    _atom_site_fract_x
    _atom_site_fract_y
    _atom_site_fract_z
    _atom_site_U_iso_or_equiv
    _atom_site_adp_type
    _atom_site_calc_flag
    _atom_site_refinement_flags
    _atom_site_occupancy
    _atom_site_disorder_assembly
    _atom_site_disorder_group
    C C1 0.81457(15) 0.23158(15) 0.66331(12) 0.0425(3) Uani d . 1 . .
    O O1 0.92972(12) 0.26828(14) 0.66240(11) 0.0658(4) Uani d . 1 . .
    C C2 0.70743(14) 0.24601(14) 0.57791(12) 0.0383(3) Uani d . 1 . .
    C C3 0.72166(15) 0.24315(15) 0.47594(12) 0.0425(3) Uani d . 1 . .
    H H3A 0.7902 0.2224 0.4599 0.051 Uiso calc R 1 . .
    C C4 0.63532(15) 0.27069(15) 0.39873(12) 0.0407(3) Uani d . 1 . .
    H H4A 0.6459 0.2673 0.3309 0.049 Uiso calc R 1 . .
    C C5 0.53212(14) 0.30355(13) 0.42020(11) 0.0373(3) Uani d . 1 . .
    C C6 0.51690(15) 0.30587(15) 0.52197(12) 0.0424(3) Uani d . 1 . .
    H H6A 0.4486 0.3270 0.5381 0.051 Uiso calc R 1 . .
    C C7 0.60322(15) 0.27683(15) 0.59917(12) 0.0416(3) Uani d . 1 . .
    H H7A 0.5914 0.2779 0.6663 0.050 Uiso calc R 1 . .
    N N8 0.46589(12) 0.34758(12) 0.33981(10) 0.0419(3) Uani d . 1 . .
    C C9 0.34487(14) 0.34189(13) 0.31471(11) 0.0374(3) Uani d . 1 . .
    C C10 0.30371(14) 0.40362(14) 0.23057(12) 0.0395(3) Uani d . 1 . .
    C C11 0.39664(17) 0.46820(17) 0.18792(13) 0.0505(4) Uani d . 1 . .
    H H11A 0.4834 0.4696 0.2098 0.061 Uiso calc R 1 . .
    C C12 0.3613(2) 0.5302(2) 0.11344(15) 0.0614(5) Uani d . 1 . .
    H H12A 0.4245 0.5732 0.0858 0.074 Uiso calc R 1 . .
    C C13 0.23276(19) 0.52870(18) 0.07989(14) 0.0585(4) Uani d . 1 . .
    H H13A 0.2094 0.5712 0.0304 0.070 Uiso calc R 1 . .
    C C14 0.14043(18) 0.46438(19) 0.11986(15) 0.0614(5) Uani d . 1 . .
    H H14A 0.0534 0.4622 0.0968 0.074 Uiso calc R 1 . .
    C C15 0.17516(16) 0.40203(17) 0.19474(14) 0.0536(4) Uani d . 1 . .
    H H15A 0.1109 0.3585 0.2212 0.064 Uiso calc R 1 . .
    C C16 0.24182(14) 0.27839(14) 0.36114(11) 0.0372(3) Uani d . 1 . .
    C C17 0.20701(16) 0.35573(16) 0.43619(13) 0.0473(4) Uani d . 1 . .
    H H17A 0.2458 0.4474 0.4564 0.057 Uiso calc R 1 . .
    C C18 0.11442(17) 0.29636(18) 0.48108(13) 0.0529(4) Uani d . 1 . .
    H H18A 0.0925 0.3485 0.5321 0.064 Uiso calc R 1 . .
    C C19 0.05504(17) 0.16072(18) 0.45026(14) 0.0547(4) Uani d . 1 . .
    H H19A -0.0065 0.1214 0.4808 0.066 Uiso calc R 1 . .
    C C20 0.08672(18) 0.08337(17) 0.37436(16) 0.0575(4) Uani d . 1 . .
    H H20A 0.0454 -0.0083 0.3527 0.069 Uiso calc R 1 . .
    C C21 0.18011(16) 0.14185(15) 0.33012(14) 0.0477(4) Uani d . 1 . .
    H H21A 0.2015 0.0890 0.2792 0.057 Uiso calc R 1 . .
    C C22 0.78337(15) 0.17280(14) 0.74811(12) 0.0404(3) Uani d . 1 . .
    C C23 0.89013(16) 0.20074(16) 0.84510(13) 0.0475(4) Uani d . 1 . .
    H H23A 0.9765 0.2609 0.8578 0.057 Uiso calc R 1 . .
    C C24 0.87042(17) 0.14101(16) 0.92269(13) 0.0513(4) Uani d . 1 . .
    H H24A 0.9428 0.1621 0.9875 0.062 Uiso calc R 1 . .
    C C25 0.74229(16) 0.04910(14) 0.90414(12) 0.0436(3) Uani d . 1 . .
    C C26 0.63567(16) 0.02012(16) 0.80788(13) 0.0465(4) Uani d . 1 . .
    H H26A 0.5500 -0.0420 0.7944 0.056 Uiso calc R 1 . .
    C C27 0.65529(16) 0.08267(15) 0.73147(12) 0.0448(3) Uani d . 1 . .
    H H27A 0.5820 0.0642 0.6683 0.054 Uiso calc R 1 . .
    N N28 0.72437(15) -0.02708(13) 0.97419(11) 0.0495(3) Uani d . 1 . .
    C C29 0.73136(14) 0.02098(14) 1.07383(12) 0.0391(3) Uani d . 1 . .
    C C30 0.72464(14) -0.06736(14) 1.14219(12) 0.0409(3) Uani d . 1 . .
    C C31 0.7430(2) -0.18335(17) 1.10693(15) 0.0584(4) Uani d . 1 . .
    H H31A 0.7576 -0.2060 1.0405 0.070 Uiso calc R 1 . .
    C C32 0.7397(2) -0.2648(2) 1.17030(18) 0.0717(6) Uani d . 1 . .
    H H32A 0.7527 -0.3419 1.1465 0.086 Uiso calc R 1 . .
    C C33 0.7174(2) -0.23299(19) 1.26838(16) 0.0657(5) Uani d . 1 . .
    H H33A 0.7156 -0.2883 1.3107 0.079 Uiso calc R 1 . .
    C C34 0.69800(19) -0.11972(19) 1.30364(15) 0.0598(5) Uani d . 1 . .
    H H34A 0.6823 -0.0985 1.3697 0.072 Uiso calc R 1 . .
    C C35 0.70164(16) -0.03645(16) 1.24098(13) 0.0487(4) Uani d . 1 . .
    H H35A 0.6886 0.0404 1.2654 0.058 Uiso calc R 1 . .
    C C36 0.74461(14) 0.15897(14) 1.12429(12) 0.0386(3) Uani d . 1 . .
    C C37 0.85587(15) 0.24739(15) 1.21870(13) 0.0452(3) Uani d . 1 . .
    H H37A 0.9195 0.2189 1.2534 0.054 Uiso calc R 1 . .
    C C38 0.8732(2) 0.37737(17) 1.26174(15) 0.0577(4) Uani d . 1 . .
    H H38A 0.9499 0.4367 1.3232 0.069 Uiso calc R 1 . .
    C C39 0.7766(2) 0.41837(19) 1.21333(17) 0.0657(5) Uani d . 1 . .
    H H39A 0.7879 0.5056 1.2423 0.079 Uiso calc R 1 . .
    C C40 0.6634(2) 0.3310(2) 1.12217(16) 0.0655(5) Uani d . 1 . .
    H H40A 0.5973 0.3588 1.0911 0.079 Uiso calc R 1 . .
    C C41 0.64726(18) 0.20148(18) 1.07617(14) 0.0513(4) Uani d . 1 . .
    H H41A 0.5716 0.1434 1.0134 0.062 Uiso calc R 1 . .
loop_
    _atom_site_aniso_label
    _atom_site_aniso_U_11
    _atom_site_aniso_U_22
    _atom_site_aniso_U_33
    _atom_site_aniso_U_12
    _atom_site_aniso_U_13
    _atom_site_aniso_U_23
    C1 0.0422(8) 0.0497(9) 0.0425(8) 0.0226(7) 0.0182(6) 0.0192(7)
    O1 0.0458(7) 0.1042(10) 0.0667(8) 0.0347(7) 0.0264(6) 0.0504(8)
    C2 0.0402(7) 0.0395(7) 0.0392(7) 0.0174(6) 0.0164(6) 0.0164(6)
    C3 0.0430(8) 0.0527(9) 0.0414(8) 0.0253(7) 0.0209(7) 0.0179(7)
    C4 0.0414(8) 0.0510(8) 0.0347(7) 0.0192(7) 0.0181(6) 0.0177(6)
    C5 0.0350(7) 0.0376(7) 0.0397(7) 0.0130(6) 0.0138(6) 0.0161(6)
    C6 0.0424(8) 0.0517(8) 0.0437(8) 0.0243(7) 0.0220(7) 0.0200(7)
    C7 0.0468(8) 0.0499(8) 0.0364(7) 0.0229(7) 0.0201(6) 0.0186(6)
    N8 0.0394(7) 0.0496(7) 0.0434(7) 0.0193(6) 0.0172(5) 0.0232(6)
    C9 0.0381(7) 0.0367(7) 0.0374(7) 0.0149(6) 0.0144(6) 0.0123(6)
    C10 0.0392(8) 0.0399(8) 0.0383(7) 0.0154(6) 0.0130(6) 0.0137(6)
    C11 0.0499(9) 0.0678(11) 0.0520(9) 0.0316(8) 0.0268(8) 0.0320(8)
    C12 0.0657(11) 0.0802(13) 0.0621(11) 0.0352(10) 0.0355(9) 0.0438(10)
    C13 0.0653(11) 0.0697(11) 0.0510(9) 0.0329(9) 0.0185(8) 0.0343(9)
    C14 0.0475(9) 0.0747(12) 0.0651(11) 0.0275(9) 0.0112(8) 0.0360(10)
    C15 0.0381(8) 0.0637(10) 0.0615(10) 0.0174(8) 0.0157(7) 0.0329(9)
    C16 0.0337(7) 0.0412(7) 0.0382(7) 0.0161(6) 0.0121(6) 0.0160(6)
    C17 0.0423(8) 0.0450(8) 0.0481(8) 0.0151(7) 0.0154(7) 0.0089(7)
    C18 0.0487(9) 0.0704(11) 0.0422(8) 0.0269(8) 0.0210(7) 0.0142(8)
    C19 0.0466(9) 0.0738(12) 0.0572(10) 0.0240(8) 0.0268(8) 0.0376(9)
    C20 0.0563(10) 0.0488(9) 0.0772(12) 0.0199(8) 0.0311(9) 0.0328(9)
    C21 0.0514(9) 0.0426(8) 0.0591(9) 0.0223(7) 0.0282(8) 0.0205(7)
    C22 0.0453(8) 0.0446(8) 0.0380(7) 0.0234(7) 0.0167(6) 0.0168(6)
    C23 0.0447(8) 0.0502(9) 0.0439(8) 0.0159(7) 0.0120(7) 0.0189(7)
    C24 0.0524(9) 0.0550(9) 0.0376(8) 0.0181(8) 0.0059(7) 0.0176(7)
    C25 0.0571(9) 0.0407(8) 0.0372(7) 0.0219(7) 0.0195(7) 0.0147(6)
    C26 0.0461(8) 0.0487(9) 0.0441(8) 0.0167(7) 0.0170(7) 0.0176(7)
    C27 0.0437(8) 0.0519(9) 0.0389(7) 0.0208(7) 0.0119(6) 0.0173(7)
    N28 0.0639(9) 0.0438(7) 0.0414(7) 0.0212(6) 0.0180(6) 0.0181(6)
    C29 0.0350(7) 0.0417(8) 0.0405(8) 0.0147(6) 0.0114(6) 0.0180(6)
    C30 0.0374(7) 0.0428(8) 0.0423(8) 0.0152(6) 0.0111(6) 0.0194(6)
    C31 0.0796(12) 0.0550(10) 0.0570(10) 0.0361(9) 0.0311(9) 0.0284(8)
    C32 0.0982(16) 0.0598(11) 0.0783(13) 0.0440(11) 0.0347(12) 0.0407(10)
    C33 0.0734(12) 0.0606(11) 0.0667(12) 0.0231(10) 0.0186(10) 0.0418(10)
    C34 0.0614(11) 0.0696(12) 0.0512(9) 0.0185(9) 0.0243(8) 0.0328(9)
    C35 0.0497(9) 0.0516(9) 0.0509(9) 0.0203(7) 0.0217(7) 0.0246(7)
    C36 0.0397(7) 0.0448(8) 0.0427(7) 0.0204(6) 0.0213(6) 0.0230(6)
    C37 0.0415(8) 0.0470(8) 0.0523(9) 0.0195(7) 0.0203(7) 0.0201(7)
    C38 0.0665(11) 0.0458(9) 0.0624(10) 0.0193(8) 0.0317(9) 0.0165(8)
    C39 0.1079(16) 0.0549(10) 0.0672(12) 0.0482(11) 0.0528(12) 0.0327(9)
    C40 0.0996(15) 0.0870(14) 0.0656(12) 0.0726(13) 0.0506(12) 0.0506(11)
    C41 0.0556(10) 0.0696(11) 0.0486(9) 0.0373(9) 0.0239(8) 0.0322(8)
_geom_special_details
;
;
loop_
    _geom_bond_atom_site_label_1
    _geom_bond_atom_site_label_2
    _geom_bond_site_symmetry_2
    _geom_bond_distance
    _geom_bond_publ_flag
    C1 O1 . 1.2225(18) ?
    C1 C22 . 1.490(2) ?
    C1 C2 . 1.496(2) ?
    C2 C7 . 1.395(2) ?
    C2 C3 . 1.394(2) ?
    C3 C4 . 1.377(2) ?
    C3 H3A . 0.9300 ?
    C4 C5 . 1.396(2) ?
    C4 H4A . 0.9300 ?
    C5 C6 . 1.3964(19) ?
    C5 N8 . 1.4127(18) ?
    C6 C7 . 1.387(2) ?
    C6 H6A . 0.9300 ?
    C7 H7A . 0.9300 ?
    N8 C9 . 1.2813(18) ?
    C9 C10 . 1.4950(19) ?
    C9 C16 . 1.5033(19) ?
    C10 C15 . 1.382(2) ?
    C10 C11 . 1.393(2) ?
    C11 C12 . 1.383(2) ?
    C11 H11A . 0.9300 ?
    C12 C13 . 1.381(3) ?
    C12 H12A . 0.9300 ?
    C13 C14 . 1.361(2) ?
    C13 H13A . 0.9300 ?
    C14 C15 . 1.388(2) ?
    C14 H14A . 0.9300 ?
    C15 H15A . 0.9300 ?
    C16 C21 . 1.386(2) ?
    C16 C17 . 1.391(2) ?
    C17 C18 . 1.390(2) ?
    C17 H17A . 0.9300 ?
    C18 C19 . 1.376(2) ?
    C18 H18A . 0.9300 ?
    C19 C20 . 1.375(2) ?
    C19 H19A . 0.9300 ?
    C20 C21 . 1.387(2) ?
    C20 H20A . 0.9300 ?
    C21 H21A . 0.9300 ?
    C22 C27 . 1.391(2) ?
    C22 C23 . 1.393(2) ?
    C23 C24 . 1.379(2) ?
    C23 H23A . 0.9300 ?
    C24 C25 . 1.392(2) ?
    C24 H24A . 0.9300 ?
    C25 C26 . 1.383(2) ?
    C25 N28 . 1.4130(19) ?
    C26 C27 . 1.384(2) ?
    C26 H26A . 0.9300 ?
    C27 H27A . 0.9300 ?
    N28 C29 . 1.2784(19) ?
    C29 C30 . 1.4926(19) ?
    C29 C36 . 1.498(2) ?
    C30 C35 . 1.387(2) ?
    C30 C31 . 1.392(2) ?
    C31 C32 . 1.380(2) ?
    C31 H31A . 0.9300 ?
    C32 C33 . 1.375(3) ?
    C32 H32A . 0.9300 ?
    C33 C34 . 1.370(3) ?
    C33 H33A . 0.9300 ?
    C34 C35 . 1.390(2) ?
    C34 H34A . 0.9300 ?
    C35 H35A . 0.9300 ?
    C36 C37 . 1.389(2) ?
    C36 C41 . 1.391(2) ?
    C37 C38 . 1.384(2) ?
    C37 H37A . 0.9300 ?
    C38 C39 . 1.373(3) ?
    C38 H38A . 0.9300 ?
    C39 C40 . 1.375(3) ?
    C39 H39A . 0.9300 ?
    C40 C41 . 1.389(3) ?
    C40 H40A . 0.9300 ?
    C41 H41A . 0.9300 ?
loop_
    _geom_angle_atom_site_label_1
    _geom_angle_atom_site_label_2
    _geom_angle_atom_site_label_3
    _geom_angle_site_symmetry_1
    _geom_angle_site_symmetry_3
    _geom_angle
    _geom_angle_publ_flag
    O1 C1 C22 . . 119.75(13) ?
    O1 C1 C2 . . 118.82(13) ?
    C22 C1 C2 . . 121.43(13) ?
    C7 C2 C3 . . 118.23(13) ?
    C7 C2 C1 . . 123.51(13) ?
    C3 C2 C1 . . 117.86(13) ?
    C4 C3 C2 . . 120.68(13) ?
    C4 C3 H3A . . 119.7 ?
    C2 C3 H3A . . 119.7 ?
    C3 C4 C5 . . 121.35(13) ?
    C3 C4 H4A . . 119.3 ?
    C5 C4 H4A . . 119.3 ?
    C4 C5 C6 . . 118.22(13) ?
    C4 C5 N8 . . 114.03(12) ?
    C6 C5 N8 . . 127.22(13) ?
    C7 C6 C5 . . 120.31(13) ?
    C7 C6 H6A . . 119.8 ?
    C5 C6 H6A . . 119.8 ?
    C6 C7 C2 . . 121.20(13) ?
    C6 C7 H7A . . 119.4 ?
    C2 C7 H7A . . 119.4 ?
    C9 N8 C5 . . 127.61(12) ?
    N8 C9 C10 . . 116.13(13) ?
    N8 C9 C16 . . 126.07(13) ?
    C10 C9 C16 . . 117.80(12) ?
    C15 C10 C11 . . 117.84(14) ?
    C15 C10 C9 . . 121.89(13) ?
    C11 C10 C9 . . 120.25(13) ?
    C12 C11 C10 . . 120.72(15) ?
    C12 C11 H11A . . 119.6 ?
    C10 C11 H11A . . 119.6 ?
    C13 C12 C11 . . 120.39(16) ?
    C13 C12 H12A . . 119.8 ?
    C11 C12 H12A . . 119.8 ?
    C14 C13 C12 . . 119.44(15) ?
    C14 C13 H13A . . 120.3 ?
    C12 C13 H13A . . 120.3 ?
    C13 C14 C15 . . 120.52(16) ?
    C13 C14 H14A . . 119.7 ?
    C15 C14 H14A . . 119.7 ?
    C10 C15 C14 . . 121.07(15) ?
    C10 C15 H15A . . 119.5 ?
    C14 C15 H15A . . 119.5 ?
    C21 C16 C17 . . 118.85(14) ?
    C21 C16 C9 . . 120.62(13) ?
    C17 C16 C9 . . 120.53(13) ?
    C16 C17 C18 . . 120.17(15) ?
    C16 C17 H17A . . 119.9 ?
    C18 C17 H17A . . 119.9 ?
    C19 C18 C17 . . 120.25(15) ?
    C19 C18 H18A . . 119.9 ?
    C17 C18 H18A . . 119.9 ?
    C20 C19 C18 . . 119.98(15) ?
    C20 C19 H19A . . 120.0 ?
    C18 C19 H19A . . 120.0 ?
    C19 C20 C21 . . 120.12(16) ?
    C19 C20 H20A . . 119.9 ?
    C21 C20 H20A . . 119.9 ?
    C16 C21 C20 . . 120.60(15) ?
    C16 C21 H21A . . 119.7 ?
    C20 C21 H21A . . 119.7 ?
    C27 C22 C23 . . 118.10(13) ?
    C27 C22 C1 . . 123.37(13) ?
    C23 C22 C1 . . 118.30(14) ?
    C24 C23 C22 . . 121.35(15) ?
    C24 C23 H23A . . 119.3 ?
    C22 C23 H23A . . 119.3 ?
    C23 C24 C25 . . 120.03(14) ?
    C23 C24 H24A . . 120.0 ?
    C25 C24 H24A . . 120.0 ?
    C26 C25 C24 . . 119.11(14) ?
    C26 C25 N28 . . 119.71(14) ?
    C24 C25 N28 . . 120.61(14) ?
    C25 C26 C27 . . 120.64(15) ?
    C25 C26 H26A . . 119.7 ?
    C27 C26 H26A . . 119.7 ?
    C26 C27 C22 . . 120.73(14) ?
    C26 C27 H27A . . 119.6 ?
    C22 C27 H27A . . 119.6 ?
    C29 N28 C25 . . 123.09(13) ?
    N28 C29 C30 . . 117.26(13) ?
    N28 C29 C36 . . 123.77(13) ?
    C30 C29 C36 . . 118.97(12) ?
    C35 C30 C31 . . 118.81(14) ?
    C35 C30 C29 . . 121.70(14) ?
    C31 C30 C29 . . 119.49(14) ?
    C32 C31 C30 . . 120.19(17) ?
    C32 C31 H31A . . 119.9 ?
    C30 C31 H31A . . 119.9 ?
    C33 C32 C31 . . 120.56(18) ?
    C33 C32 H32A . . 119.7 ?
    C31 C32 H32A . . 119.7 ?
    C34 C33 C32 . . 119.89(16) ?
    C34 C33 H33A . . 120.1 ?
    C32 C33 H33A . . 120.1 ?
    C33 C34 C35 . . 120.21(17) ?
    C33 C34 H34A . . 119.9 ?
    C35 C34 H34A . . 119.9 ?
    C30 C35 C34 . . 120.34(16) ?
    C30 C35 H35A . . 119.8 ?
    C34 C35 H35A . . 119.8 ?
    C37 C36 C41 . . 118.92(14) ?
    C37 C36 C29 . . 120.45(13) ?
    C41 C36 C29 . . 120.62(14) ?
    C38 C37 C36 . . 120.79(15) ?
    C38 C37 H37A . . 119.6 ?
    C36 C37 H37A . . 119.6 ?
    C39 C38 C37 . . 119.74(18) ?
    C39 C38 H38A . . 120.1 ?
    C37 C38 H38A . . 120.1 ?
    C38 C39 C40 . . 120.28(17) ?
    C38 C39 H39A . . 119.9 ?
    C40 C39 H39A . . 119.9 ?
    C39 C40 C41 . . 120.41(17) ?
    C39 C40 H40A . . 119.8 ?
    C41 C40 H40A . . 119.8 ?
    C40 C41 C36 . . 119.79(17) ?
    C40 C41 H41A . . 120.1 ?
    C36 C41 H41A . . 120.1 ?
loop_
    _geom_torsion_atom_site_label_1
    _geom_torsion_atom_site_label_2
    _geom_torsion_atom_site_label_3
    _geom_torsion_atom_site_label_4
    _geom_torsion_site_symmetry_1
    _geom_torsion_site_symmetry_2
    _geom_torsion_site_symmetry_3
    _geom_torsion_site_symmetry_4
    _geom_torsion
    _geom_torsion_publ_flag
    O1 C1 C2 C7 . . . . -144.52(16) ?
    C22 C1 C2 C7 . . . . 36.0(2) ?
    O1 C1 C2 C3 . . . . 28.0(2) ?
    C22 C1 C2 C3 . . . . -151.51(14) ?
    C7 C2 C3 C4 . . . . 0.3(2) ?
    C1 C2 C3 C4 . . . . -172.64(14) ?
    C2 C3 C4 C5 . . . . 0.7(2) ?
    C3 C4 C5 C6 . . . . -1.0(2) ?
    C3 C4 C5 N8 . . . . 171.19(13) ?
    C4 C5 C6 C7 . . . . 0.4(2) ?
    N8 C5 C6 C7 . . . . -170.67(14) ?
    C5 C6 C7 C2 . . . . 0.6(2) ?
    C3 C2 C7 C6 . . . . -0.9(2) ?
    C1 C2 C7 C6 . . . . 171.58(14) ?
    C4 C5 N8 C9 . . . . 154.35(15) ?
    C6 C5 N8 C9 . . . . -34.3(2) ?
    C5 N8 C9 C10 . . . . 176.47(13) ?
    C5 N8 C9 C16 . . . . -4.1(2) ?
    N8 C9 C10 C15 . . . . 178.78(15) ?
    C16 C9 C10 C15 . . . . -0.7(2) ?
    N8 C9 C10 C11 . . . . -3.0(2) ?
    C16 C9 C10 C11 . . . . 177.57(14) ?
    C15 C10 C11 C12 . . . . 1.0(2) ?
    C9 C10 C11 C12 . . . . -177.38(15) ?
    C10 C11 C12 C13 . . . . -0.2(3) ?
    C11 C12 C13 C14 . . . . -0.7(3) ?
    C12 C13 C14 C15 . . . . 0.7(3) ?
    C11 C10 C15 C14 . . . . -0.9(3) ?
    C9 C10 C15 C14 . . . . 177.43(16) ?
    C13 C14 C15 C10 . . . . 0.0(3) ?
    N8 C9 C16 C21 . . . . -72.1(2) ?
    C10 C9 C16 C21 . . . . 107.31(16) ?
    N8 C9 C16 C17 . . . . 107.75(18) ?
    C10 C9 C16 C17 . . . . -72.83(18) ?
    C21 C16 C17 C18 . . . . 1.6(2) ?
    C9 C16 C17 C18 . . . . -178.23(14) ?
    C16 C17 C18 C19 . . . . -1.0(2) ?
    C17 C18 C19 C20 . . . . -0.3(3) ?
    C18 C19 C20 C21 . . . . 1.0(3) ?
    C17 C16 C21 C20 . . . . -0.9(2) ?
    C9 C16 C21 C20 . . . . 178.93(15) ?
    C19 C20 C21 C16 . . . . -0.4(3) ?
    O1 C1 C22 C27 . . . . -152.96(16) ?
    C2 C1 C22 C27 . . . . 26.6(2) ?
    O1 C1 C22 C23 . . . . 21.4(2) ?
    C2 C1 C22 C23 . . . . -159.09(14) ?
    C27 C22 C23 C24 . . . . 0.2(2) ?
    C1 C22 C23 C24 . . . . -174.49(14) ?
    C22 C23 C24 C25 . . . . 1.0(3) ?
    C23 C24 C25 C26 . . . . -0.7(2) ?
    C23 C24 C25 N28 . . . . 170.63(14) ?
    C24 C25 C26 C27 . . . . -0.8(2) ?
    N28 C25 C26 C27 . . . . -172.23(14) ?
    C25 C26 C27 C22 . . . . 2.0(2) ?
    C23 C22 C27 C26 . . . . -1.7(2) ?
    C1 C22 C27 C26 . . . . 172.67(14) ?
    C26 C25 N28 C29 . . . . -115.96(18) ?
    C24 C25 N28 C29 . . . . 72.8(2) ?
    C25 N28 C29 C30 . . . . -173.82(14) ?
    C25 N28 C29 C36 . . . . 6.7(2) ?
    N28 C29 C30 C35 . . . . -165.71(15) ?
    C36 C29 C30 C35 . . . . 13.8(2) ?
    N28 C29 C30 C31 . . . . 14.9(2) ?
    C36 C29 C30 C31 . . . . -165.62(15) ?
    C35 C30 C31 C32 . . . . -0.7(3) ?
    C29 C30 C31 C32 . . . . 178.75(17) ?
    C30 C31 C32 C33 . . . . 0.4(3) ?
    C31 C32 C33 C34 . . . . 0.2(3) ?
    C32 C33 C34 C35 . . . . -0.4(3) ?
    C31 C30 C35 C34 . . . . 0.4(2) ?
    C29 C30 C35 C34 . . . . -179.01(15) ?
    C33 C34 C35 C30 . . . . 0.1(3) ?
    N28 C29 C36 C37 . . . . -120.14(17) ?
    C30 C29 C36 C37 . . . . 60.38(18) ?
    N28 C29 C36 C41 . . . . 58.6(2) ?
    C30 C29 C36 C41 . . . . -120.93(15) ?
    C41 C36 C37 C38 . . . . -2.8(2) ?
    C29 C36 C37 C38 . . . . 175.92(14) ?
    C36 C37 C38 C39 . . . . 2.6(2) ?
    C37 C38 C39 C40 . . . . -0.3(3) ?
    C38 C39 C40 C41 . . . . -1.8(3) ?
    C39 C40 C41 C36 . . . . 1.6(3) ?
    C37 C36 C41 C40 . . . . 0.7(2) ?
    C29 C36 C41 C40 . . . . -178.01(14) ?
_iucr_refine_instructions_details
;
TITL dg2 in P-1 LAST... r.a.s.
CELL 0.71073  11.1723  11.3487  13.2331 103.121 105.170 108.746
ZERR    2.00   0.0010   0.0013   0.0015   0.009   0.008   0.008
LATT  1
SFAC C H N O
UNIT 78 56 4 2
L.S. 20
FMAP 2
PLAN 5
SHEL 100 .800
OMIT  0 0 1
OMIT  1 7 0
OMIT -4 7 4
ACTA
CONF
HTAB
BOND $H
WGHT    0.046100    0.275000
EXTI    0.019808
FVAR       0.53786
C1    1    0.814570    0.231575    0.663305    11.00000    0.04225    0.04974 =
         0.04253    0.01923    0.01816    0.02256
O1    4    0.929718    0.268283    0.662403    11.00000    0.04582    0.10419 =
         0.06673    0.05041    0.02639    0.03467
C2    1    0.707427    0.246012    0.577911    11.00000    0.04024    0.03947 =
         0.03924    0.01639    0.01644    0.01739
C3    1    0.721660    0.243152    0.475938    11.00000    0.04299    0.05270 =
         0.04144    0.01793    0.02086    0.02535
AFIX  43
H3A   2    0.790200    0.222427    0.459898    11.00000   -1.20000
AFIX   0
C4    1    0.635316    0.270687    0.398730    11.00000    0.04139    0.05104 =
         0.03472    0.01769    0.01814    0.01918
AFIX  43
H4A   2    0.645948    0.267324    0.330880    11.00000   -1.20000
AFIX   0
C5    1    0.532119    0.303555    0.420198    11.00000    0.03498    0.03761 =
         0.03970    0.01612    0.01380    0.01299
C6    1    0.516903    0.305870    0.521968    11.00000    0.04243    0.05167 =
         0.04368    0.01999    0.02199    0.02428
AFIX  43
H6A   2    0.448577    0.326980    0.538058    11.00000   -1.20000
AFIX   0
C7    1    0.603216    0.276831    0.599167    11.00000    0.04683    0.04991 =
         0.03635    0.01860    0.02012    0.02288
AFIX  43
H7A   2    0.591393    0.277928    0.666326    11.00000   -1.20000
AFIX   0
N8    3    0.465888    0.347581    0.339810    11.00000    0.03938    0.04956 =
         0.04340    0.02316    0.01717    0.01928
C9    1    0.344868    0.341893    0.314714    11.00000    0.03811    0.03673 =
         0.03743    0.01230    0.01441    0.01490
C10   1    0.303712    0.403616    0.230573    11.00000    0.03920    0.03989 =
         0.03829    0.01371    0.01300    0.01539
C11   1    0.396640    0.468201    0.187922    11.00000    0.04995    0.06785 =
         0.05195    0.03198    0.02684    0.03160
AFIX  43
H11A  2    0.483424    0.469639    0.209754    11.00000   -1.20000
AFIX   0
C12   1    0.361285    0.530238    0.113444    11.00000    0.06574    0.08016 =
         0.06208    0.04379    0.03552    0.03518
AFIX  43
H12A  2    0.424464    0.573242    0.085807    11.00000   -1.20000
AFIX   0
C13   1    0.232757    0.528696    0.079889    11.00000    0.06531    0.06975 =
         0.05101    0.03425    0.01849    0.03291
AFIX  43
H13A  2    0.209442    0.571231    0.030395    11.00000   -1.20000
AFIX   0
C14   1    0.140433    0.464385    0.119864    11.00000    0.04749    0.07475 =
         0.06511    0.03603    0.01121    0.02752
AFIX  43
H14A  2    0.053409    0.462213    0.096822    11.00000   -1.20000
AFIX   0
C15   1    0.175161    0.402029    0.194741    11.00000    0.03813    0.06367 =
         0.06146    0.03290    0.01573    0.01739
AFIX  43
H15A  2    0.110902    0.358477    0.221232    11.00000   -1.20000
AFIX   0
C16   1    0.241825    0.278388    0.361137    11.00000    0.03369    0.04123 =
         0.03817    0.01601    0.01212    0.01613
C17   1    0.207005    0.355725    0.436192    11.00000    0.04234    0.04499 =
         0.04807    0.00892    0.01545    0.01510
AFIX  43
H17A  2    0.245766    0.447398    0.456401    11.00000   -1.20000
AFIX   0
C18   1    0.114422    0.296363    0.481083    11.00000    0.04870    0.07036 =
         0.04216    0.01417    0.02100    0.02687
AFIX  43
H18A  2    0.092529    0.348530    0.532149    11.00000   -1.20000
AFIX   0
C19   1    0.055042    0.160721    0.450260    11.00000    0.04655    0.07377 =
         0.05720    0.03760    0.02676    0.02397
AFIX  43
H19A  2   -0.006508    0.121371    0.480759    11.00000   -1.20000
AFIX   0
C20   1    0.086723    0.083367    0.374360    11.00000    0.05632    0.04879 =
         0.07718    0.03282    0.03114    0.01988
AFIX  43
H20A  2    0.045448   -0.008345    0.352652    11.00000   -1.20000
AFIX   0
C21   1    0.180108    0.141849    0.330116    11.00000    0.05136    0.04259 =
         0.05915    0.02052    0.02822    0.02235
AFIX  43
H21A  2    0.201525    0.088980    0.279164    11.00000   -1.20000
AFIX   0
C22   1    0.783367    0.172797    0.748112    11.00000    0.04533    0.04462 =
         0.03801    0.01676    0.01674    0.02336
C23   1    0.890132    0.200743    0.845100    11.00000    0.04471    0.05024 =
         0.04386    0.01887    0.01201    0.01591
AFIX  43
H23A  2    0.976459    0.260929    0.857755    11.00000   -1.20000
AFIX   0
C24   1    0.870425    0.141006    0.922693    11.00000    0.05245    0.05504 =
         0.03763    0.01760    0.00587    0.01811
AFIX  43
H24A  2    0.942770    0.162123    0.987455    11.00000   -1.20000
AFIX   0
C25   1    0.742292    0.049099    0.904140    11.00000    0.05714    0.04071 =
         0.03715    0.01471    0.01950    0.02189
C26   1    0.635672    0.020118    0.807885    11.00000    0.04609    0.04872 =
         0.04408    0.01763    0.01703    0.01673
AFIX  43
H26A  2    0.549975   -0.041991    0.794375    11.00000   -1.20000
AFIX   0
C27   1    0.655292    0.082666    0.731472    11.00000    0.04369    0.05186 =
         0.03889    0.01733    0.01185    0.02076
AFIX  43
H27A  2    0.582017    0.064213    0.668308    11.00000   -1.20000
AFIX   0
N28   3    0.724369   -0.027078    0.974193    11.00000    0.06390    0.04384 =
         0.04139    0.01808    0.01797    0.02120
C29   1    0.731358    0.020976    1.073828    11.00000    0.03503    0.04173 =
         0.04048    0.01803    0.01139    0.01468
C30   1    0.724643   -0.067359    1.142192    11.00000    0.03737    0.04280 =
         0.04227    0.01944    0.01111    0.01521
C31   1    0.743028   -0.183353    1.106925    11.00000    0.07965    0.05501 =
         0.05697    0.02835    0.03111    0.03609
AFIX  43
H31A  2    0.757580   -0.206034    1.040474    11.00000   -1.20000
AFIX   0
C32   1    0.739722   -0.264805    1.170303    11.00000    0.09821    0.05984 =
         0.07827    0.04068    0.03465    0.04401
AFIX  43
H32A  2    0.752669   -0.341851    1.146466    11.00000   -1.20000
AFIX   0
C33   1    0.717449   -0.232994    1.268382    11.00000    0.07340    0.06062 =
         0.06672    0.04179    0.01857    0.02312
AFIX  43
H33A  2    0.715586   -0.288263    1.310714    11.00000   -1.20000
AFIX   0
C34   1    0.698002   -0.119719    1.303643    11.00000    0.06143    0.06965 =
         0.05120    0.03283    0.02434    0.01845
AFIX  43
H34A  2    0.682323   -0.098505    1.369719    11.00000   -1.20000
AFIX   0
C35   1    0.701636   -0.036446    1.240983    11.00000    0.04967    0.05158 =
         0.05095    0.02460    0.02175    0.02032
AFIX  43
H35A  2    0.688575    0.040403    1.265412    11.00000   -1.20000
AFIX   0
C36   1    0.744612    0.158972    1.124293    11.00000    0.03972    0.04479 =
         0.04268    0.02296    0.02125    0.02043
C37   1    0.855869    0.247387    1.218699    11.00000    0.04148    0.04704 =
         0.05228    0.02006    0.02035    0.01952
AFIX  43
H37A  2    0.919489    0.218902    1.253406    11.00000   -1.20000
AFIX   0
C38   1    0.873183    0.377375    1.261737    11.00000    0.06655    0.04578 =
         0.06242    0.01655    0.03173    0.01932
AFIX  43
H38A  2    0.949884    0.436726    1.323187    11.00000   -1.20000
AFIX   0
C39   1    0.776643    0.418371    1.213334    11.00000    0.10794    0.05488 =
         0.06719    0.03268    0.05283    0.04824
AFIX  43
H39A  2    0.787897    0.505576    1.242348    11.00000   -1.20000
AFIX   0
C40   1    0.663427    0.331030    1.122165    11.00000    0.09957    0.08705 =
         0.06558    0.05057    0.05058    0.07256
AFIX  43
H40A  2    0.597268    0.358847    1.091096    11.00000   -1.20000
AFIX   0
C41   1    0.647255    0.201477    1.076173    11.00000    0.05562    0.06958 =
         0.04861    0.03216    0.02395    0.03731
AFIX  43
H41A  2    0.571588    0.143351    1.013415    11.00000   -1.20000
HKLF 4
REM  dg2 in P-1 LAST... r.a.s.
REM R1 =  0.0421 for   4471 Fo > 4sig(Fo)  and  0.0597 for all   5865 data
REM    380 parameters refined using      0 restraints
END
WGHT      0.0461      0.2761
REM Highest difference peak  0.190,  deepest hole -0.140,  1-sigma level  0.038
Q1    1   0.2611  0.4440  0.2472  11.00000  0.05    0.19
Q2    1   0.7184  0.2639  0.5364  11.00000  0.05    0.19
Q3    1   0.2820  0.3057  0.3330  11.00000  0.05    0.19
Q4    1   0.7436  0.2213  0.6135  11.00000  0.05    0.18
Q5    1   0.2655  0.2976  0.4196  11.00000  0.05    0.18
;
data_global
_journal_date_recd_electronic     2010-04-23
_journal_date_accepted     2010-05-04
_journal_name_full     'Acta Crystallographica, Section E'
_journal_year     2010
_journal_volume     66
_journal_issue      6
_journal_page_first     o1322
_journal_page_last     o1323
_journal_paper_category     QO
_journal_coeditor_code     FL2303
_publ_contact_author_name     'Sylvain Bern\`es'
_publ_contact_author_address
;
DEP Facultad de Ciencias Qu\'imicas, UANL
Guerrero y Progreso S/N
Col. Trevi\~no
64570 Monterrey, N.L.
Mexico
;
_publ_contact_author_email     sylvain_bernes@Hotmail.com
_publ_contact_author_fax     (+52)(81)82204918
_publ_contact_author_phone     (+52)(81)83294000x3460
_publ_section_title
;
Bis[4-(diphenylmethyleneamino)phenyl]methanone
;
loop_
    _publ_author_name
    _publ_author_footnote
    _publ_author_address
    "Bern\`es, Sylvain" .
;
DEP Facultad de Ciencias Qu\'imicas, UANL
Guerrero y Progreso S/N
Col. Trevi\~no
64570 Monterrey, NL
Mexico
;
    "Hern\'andez, Guadalupe" .
;
Laboratorio de S\'intesis de Complejos
Facultad de Ciencias Qu\'imicas
Universidad Aut\'onoma de Puebla
AP 1067
72001 Puebla, Pue.
Mexico
;
    "Portillo, Roberto" .
;
Laboratorio de S\'intesis de Complejos
Facultad de Ciencias Qu\'imicas
Universidad Aut\'onoma de Puebla
AP 1067
72001 Puebla, Pue.
Mexico
;
    "Cruz, Sandra" .
;
Departamento de Ingenier\'ia Qu\'imica
Universidad Polit\'ecnica de Tlaxcala
Calle 21, no. 611
Col. La Loma Xicoht\'encatl
Tlaxcala, Tlax.
Mexico
;
    "Guti\'errez, Ren\'e" .
;
Laboratorio de S\'intesis de Complejos
Facultad de Ciencias Qu\'imicas
Universidad Aut\'onoma de Puebla
AP 1067
72001 Puebla, Pue.
Mexico
;
_exptl_special_details     ?
