# Supplementary material for: Bis[4-(diphenyl­methyl­eneamino)phen­yl]methanone
Source: Acta Crystallogr Sect E Struct Rep Online. 2010 May 12;66(Pt 6):o1322–3. doi: 10.1107/S1600536810016375 (PMC2979505; doi:10.1107/S1600536810016375)
Supplement: Supplementary file 2 [file e-66-o1322-Isup2.hkl]

# 
# h,k,l, Fc-squared, Fo-squared, sigma(Fo-squared) and status flag 
# 
data_I
_shelx_title ' dg2 in P-1 LAST... r.a.s.' 
_shelx_refln_list_code          4 
_shelx_F_calc_maximum      192.66 
_exptl_crystal_F_000       568.00 
_reflns_d_resolution_high  0.8001 
 
loop_ 
 _symmetry_equiv_pos_as_xyz 
 'x, y, z' 
 '-x, -y, -z' 
 
_cell_length_a    11.1723 
_cell_length_b    11.3487 
_cell_length_c    13.2331 
_cell_angle_alpha 103.121 
_cell_angle_beta  105.170 
_cell_angle_gamma 108.746 
 
_shelx_F_squared_multiplier     1.000 
 
loop_ 
 _refln_index_h 
 _refln_index_k 
 _refln_index_l 
 _refln_F_squared_calc 
 _refln_F_squared_meas 
 _refln_F_squared_sigma 
 _refln_observed_status 
   1   0   0      430.51      431.78      7.18 o 
   2   0   0    20601.63    21370.68     90.42 o 
   3   0   0      263.66      275.41     10.55 o 
   4   0   0      112.14      116.31      4.57 o 
   5   0   0     1149.17     1175.94     24.37 o 
   6   0   0      140.37      127.22      4.57 o 
   7   0   0        4.89        4.08      1.28 o 
   8   0   0      109.90      103.36      4.12 o 
   9   0   0       65.17       59.79      3.46 o 
  10   0   0       14.89       12.31      1.90 o 
  11   0   0       44.23       42.08      2.63 o 
  12   0   0       16.76       12.44      3.42 o 
 -12   1   0        2.38        0.66      2.90 o 
 -11   1   0       24.93       19.57      2.18 o 
 -10   1   0        1.46        0.03      1.45 o 
  -9   1   0      168.43      160.24      5.95 o 
  -8   1   0       16.37       13.17      2.04 o 
  -7   1   0      204.81      232.86     11.25 o 
  -6   1   0      434.56      453.73     15.82 o 
  -5   1   0       45.01       49.28      2.01 o 
  -4   1   0      688.75      714.01     17.41 o 
  -3   1   0        0.36        1.21      0.59 o 
  -2   1   0      869.95      852.91     14.50 o 
  -1   1   0      102.33       95.24      2.74 o 
   0   1   0      154.46      147.31      3.13 o 
   1   1   0     1356.92     1332.65     22.05 o 
   2   1   0     2115.70     2088.86     26.03 o 
   3   1   0     6158.66     6019.26     50.91 o 
   4   1   0      258.11      250.60     11.16 o 
   5   1   0     1186.06     1149.24     23.87 o 
   6   1   0       45.62       58.75      2.25 o 
   7   1   0       14.22       13.72      1.59 o 
   8   1   0        4.73        3.63      1.42 o 
   9   1   0        0.60       -0.10      1.35 o 
  10   1   0       13.80       21.85      2.04 o 
  11   1   0       53.57       57.15      2.80 o 
 -12   2   0        2.26        2.59      1.52 o 
 -11   2   0        0.56       -2.04      2.04 o 
 -10   2   0       33.78       32.01      2.32 o 
  -9   2   0       54.01       60.68      2.97 o 
  -8   2   0       74.07       71.62      3.35 o 
  -7   2   0      141.93      143.30      5.43 o 
  -6   2   0        1.47        2.00      1.14 o 
  -5   2   0      731.84      700.08     18.57 o 
  -4   2   0      387.90      387.40     13.00 o 
  -3   2   0      616.13      569.33     14.43 o 
  -2   2   0      298.74      291.61      9.57 o 
  -1   2   0      972.71      961.89     11.55 o 
   0   2   0     4256.95     4285.77     93.66 o 
   1   2   0       64.40       62.36      3.08 o 
   2   2   0      105.15      109.13      4.50 o 
   3   2   0      211.58      219.91     10.29 o 
   4   2   0      132.04      117.47      4.64 o 
   5   2   0       10.71        9.99      1.24 o 
   6   2   0        1.76        2.11      1.21 o 
   7   2   0       18.07       18.01      2.14 o 
   8   2   0       30.79       30.91      2.21 o 
   9   2   0        5.48        4.39      1.87 o 
  10   2   0       18.72       20.88      2.18 o 
  11   2   0        0.37        1.21      2.73 o 
 -13   3   0        4.63        1.18      3.18 o 
 -12   3   0       13.58       15.49      2.63 o 
 -11   3   0      192.16      182.00      8.24 o 
 -10   3   0      212.29      188.62      6.54 o 
  -9   3   0      214.38      198.02      6.68 o 
  -8   3   0      104.27      104.88      4.50 o 
  -7   3   0      436.65      444.40     15.19 o 
  -6   3   0        4.55        7.88      1.14 o 
  -5   3   0     1347.96     1398.92     26.02 o 
  -4   3   0      488.33      478.29     14.61 o 
  -3   3   0     2214.96     2129.75     29.01 o 
  -2   3   0      346.69      320.24     11.48 o 
  -1   3   0       42.04       37.99      1.03 o 
   0   3   0      436.93      435.67     16.35 o 
   1   3   0     6168.37     6335.26     37.33 o 
   2   3   0       64.85       65.22      2.78 o 
   3   3   0      160.26      165.29      5.96 o 
   4   3   0        4.30        6.60      1.11 o 
   5   3   0       65.16       74.70      2.46 o 
   6   3   0      100.33      106.26      3.77 o 
   7   3   0      144.07      153.89      5.05 o 
   8   3   0       23.02       24.10      2.25 o 
   9   3   0       65.31       62.66      3.18 o 
  10   3   0       49.24       43.46      2.49 o 
 -13   4   0        3.71        3.35      2.21 o 
 -12   4   0       21.29       17.29      2.18 o 
 -11   4   0       50.58       54.35      2.87 o 
 -10   4   0       39.97       45.57      2.49 o 
  -9   4   0      331.93      364.88     12.61 o 
  -8   4   0       12.92       15.97      1.76 o 
  -7   4   0       33.42       39.93      2.01 o 
  -6   4   0      720.47      719.81     18.78 o 
  -5   4   0        8.38        9.33      1.11 o 
  -4   4   0       47.08       44.10      1.59 o 
  -3   4   0       35.63       29.50      1.38 o 
  -2   4   0        7.44        5.12      0.90 o 
  -1   4   0       75.09       87.10      2.25 o 
   0   4   0     1251.94     1145.53     34.75 o 
   1   4   0     1036.68      999.78     21.75 o 
   2   4   0     1062.22     1054.22     16.64 o 
   3   4   0      884.46      934.80     21.67 o 
   4   4   0        1.66        2.00      0.97 o 
   5   4   0       32.39       35.23      1.87 o 
   6   4   0       48.98       55.46      2.80 o 
   7   4   0      106.96      108.40      3.67 o 
   8   4   0      144.40      156.88      4.95 o 
   9   4   0       25.08       29.07      2.45 o 
  10   4   0       17.92       13.90      3.28 o 
 -13   5   0        0.24       -1.42      1.80 o 
 -12   5   0       34.69       36.02      2.35 o 
 -11   5   0       30.78       28.28      3.04 o 
 -10   5   0      140.24      142.84      5.29 o 
  -9   5   0        6.15        5.29      1.56 o 
  -8   5   0        8.69        9.96      1.62 o 
  -7   5   0       27.63       34.44      1.87 o 
  -6   5   0      572.30      568.50     16.88 o 
  -5   5   0       47.97       51.18      2.18 o 
  -4   5   0      256.17      284.02     11.89 o 
  -3   5   0      128.14      133.68      5.43 o 
  -2   5   0      692.97      737.64     18.81 o 
  -1   5   0        6.34        1.82      0.68 o 
   0   5   0        8.86        8.99      0.75 o 
   1   5   0      897.67      847.25     15.17 o 
   2   5   0      840.17      822.38     15.60 o 
   3   5   0       47.25       49.24      2.18 o 
   4   5   0        6.49        8.16      2.00 o 
   5   5   0        4.77        5.25      1.31 o 
   6   5   0       86.76       96.66      3.32 o 
   7   5   0      140.27      153.07      4.77 o 
   8   5   0       31.47       34.12      2.39 o 
   9   5   0        2.19        1.76      2.49 o 
 -13   6   0       11.13       10.23      2.56 o 
 -12   6   0       34.38       39.62      2.52 o 
 -11   6   0        0.25        0.55      1.87 o 
 -10   6   0      194.98      187.18      8.65 o 
  -9   6   0       96.59       91.27      3.74 o 
  -8   6   0       10.30       12.69      1.59 o 
  -7   6   0        3.51        0.38      1.14 o 
  -6   6   0       13.78        5.39      1.35 o 
  -5   6   0      441.28      457.98     15.23 o 
  -4   6   0       15.35       18.60      1.52 o 
  -3   6   0      102.03      108.37      3.98 o 
  -2   6   0       17.17       20.05      1.45 o 
  -1   6   0      186.72      206.73      5.09 o 
   0   6   0        3.56        1.43      0.78 o 
   1   6   0       28.97       20.90      4.91 o 
   2   6   0      486.96      500.76     11.13 o 
   3   6   0       27.60       29.04      1.97 o 
   4   6   0       10.81        8.16      1.38 o 
   5   6   0        2.86        3.59      1.49 o 
   6   6   0        1.22       -0.17      1.28 o 
   7   6   0      108.60      105.73      3.74 o 
   8   6   0       17.52       21.47      2.90 o 
 -13   7   0        1.39        2.39      2.00 o 
 -12   7   0        2.32        1.28      1.28 o 
 -11   7   0        8.94        8.81      1.83 o 
 -10   7   0        2.23        2.49      1.52 o 
  -9   7   0      140.89      145.16      5.22 o 
  -8   7   0      363.83      369.57     12.75 o 
  -7   7   0        0.21        0.90      1.18 o 
  -6   7   0      221.20      209.01      7.20 o 
  -5   7   0        1.03        1.18      1.00 o 
  -4   7   0       74.51       62.40      2.91 o 
  -3   7   0       79.53       70.32      2.63 o 
  -2   7   0       64.62       77.16      2.84 o 
  -1   7   0        7.84        6.62      2.13 o 
   0   7   0       28.32       27.36      2.01 o 
   2   7   0        5.15        6.31      1.02 o 
   3   7   0       77.04       68.68      3.01 o 
   4   7   0        0.45        1.59      1.90 o 
   5   7   0       46.02       50.41      2.73 o 
   6   7   0        0.00       -1.04      2.21 o 
   7   7   0        0.05        0.93      1.28 o 
 -13   8   0        6.55        5.05      3.39 o 
 -12   8   0        1.08       -0.28      1.31 o 
 -11   8   0        2.49        4.15      1.62 o 
 -10   8   0       39.23       36.75      2.97 o 
  -9   8   0      243.01      231.98      9.80 o 
  -8   8   0        1.53        2.35      1.31 o 
  -7   8   0      472.24      460.49     14.25 o 
  -6   8   0        0.43        2.49      1.07 o 
  -5   8   0       40.57       41.25      2.14 o 
  -4   8   0        5.07        7.19      1.42 o 
  -3   8   0      130.98      128.67      4.46 o 
  -2   8   0       14.97       12.27      1.62 o 
  -1   8   0       26.57       24.46      4.75 o 
   0   8   0       12.38        7.88      1.26 o 
   1   8   0       28.87       23.65      6.90 o 
   2   8   0       99.79       89.80      2.55 o 
   3   8   0       49.56       45.54      2.77 o 
   4   8   0       45.29       40.83      2.49 o 
   5   8   0       11.70       13.45      2.42 o 
   6   8   0        9.09       12.44      2.59 o 
 -12   9   0       20.93       20.12      3.08 o 
 -11   9   0       36.92       43.87      2.52 o 
 -10   9   0        9.74       13.52      1.62 o 
  -9   9   0       27.94       30.32      2.42 o 
  -8   9   0      301.71      323.75     10.63 o 
  -7   9   0       98.96      102.86      3.35 o 
  -6   9   0      394.06      390.82     13.13 o 
  -5   9   0        0.02        0.03      1.21 o 
  -4   9   0      264.66      243.45     11.05 o 
  -3   9   0       12.01       13.52      1.69 o 
  -2   9   0        0.13       -0.31      1.11 o 
  -1   9   0       44.43       39.09      3.41 o 
   0   9   0       59.38       56.42      1.85 o 
   1   9   0        0.01       -0.28      1.04 o 
   2   9   0       61.26       61.34      3.84 o 
   3   9   0        2.21        2.63      1.24 o 
   4   9   0        2.28        3.32      1.28 o 
   5   9   0        2.49        0.80      2.07 o 
 -12  10   0        0.02       -0.73      1.97 o 
 -11  10   0        0.30        1.76      1.80 o 
 -10  10   0       30.42       29.63      2.77 o 
  -9  10   0       10.10       10.13      1.66 o 
  -8  10   0        0.00        0.69      1.62 o 
  -7  10   0       11.13        8.33      2.07 o 
  -6  10   0       16.70       17.22      1.94 o 
  -5  10   0       56.48       60.30      2.94 o 
  -4  10   0        5.64        1.80      1.83 o 
  -3  10   0        1.96        1.14      1.21 o 
  -2  10   0       17.50       14.04      2.01 o 
  -1  10   0        4.77        4.87      1.20 o 
   0  10   0       59.96       52.18      3.92 o 
   1  10   0        0.51        1.60      1.35 o 
   2  10   0      107.49      100.00      2.53 o 
   3  10   0        3.63        2.07      1.94 o 
   4  10   0        8.52        2.18      3.46 o 
 -11  11   0        5.12        3.35      3.53 o 
 -10  11   0        0.67        3.18      1.35 o 
  -9  11   0        3.33        3.70      1.49 o 
  -8  11   0      262.24      279.64      8.96 o 
  -7  11   0       96.43      103.34      3.77 o 
  -6  11   0      123.74      129.36      4.36 o 
  -5  11   0       21.95       22.64      2.14 o 
  -4  11   0       10.02        9.92      1.62 o 
  -3  11   0       25.56       25.79      2.04 o 
  -2  11   0       19.73       18.22      2.04 o 
  -1  11   0        5.29        5.77      1.59 o 
   0  11   0        0.27        0.52      1.19 o 
   1  11   0        1.59        2.85      1.16 o 
   2  11   0        0.29       -0.10      1.36 o 
   3  11   0       27.26       29.25      3.80 o 
 -10  12   0        2.08        4.98      2.07 o 
  -9  12   0       37.65       34.30      2.45 o 
  -8  12   0       85.00       79.12      3.29 o 
  -7  12   0        4.08        0.45      1.35 o 
  -6  12   0       14.31       13.69      2.01 o 
  -5  12   0       44.05       40.14      2.52 o 
  -4  12   0        0.54        1.73      1.45 o 
  -3  12   0        2.42        3.59      1.31 o 
  -2  12   0        6.35        1.52      1.56 o 
  -1  12   0        3.90        2.02      1.07 o 
   0  12   0        2.82        2.60      1.46 o 
   1  12   0        0.79        0.23      1.81 o 
  -8  13   0        0.11        0.14      1.80 o 
  -7  13   0        2.47        5.70      2.07 o 
  -6  13   0        0.00       -0.38      1.69 o 
  -5  13   0        4.78        7.19      1.52 o 
  -4  13   0        0.00       -1.38      1.73 o 
  -3  13   0        0.02       -0.28      1.90 o 
  -2  13   0        6.12        5.43      2.77 o 
  -1  13   0        0.46        0.50      1.44 o 
   1 -13   1        3.81        3.49      1.99 o 
   2 -13   1        0.70        0.14      2.49 o 
   3 -13   1        0.20       -1.52      1.97 o 
   4 -13   1       15.36       22.12      2.11 o 
   5 -13   1       14.52        9.78      1.73 o 
   6 -13   1       44.12       45.78      2.63 o 
   7 -13   1        1.40        1.73      2.59 o 
   8 -13   1        6.43        1.80      2.73 o 
  -1 -12   1        0.34        1.71      1.97 o 
   0 -12   1        8.09        5.74      3.60 o 
   1 -12   1        5.76        4.82      1.22 o 
   2 -12   1       13.20       10.68      1.90 o 
   3 -12   1       20.97       20.05      2.25 o 
   4 -12   1        3.79        1.73      1.31 o 
   5 -12   1       11.08       10.13      1.73 o 
   6 -12   1       22.03       24.93      2.42 o 
   7 -12   1      193.26      199.61      7.51 o 
   8 -12   1       70.27       70.82      3.11 o 
   9 -12   1       66.13       68.12      3.01 o 
  10 -12   1        0.05        3.56      1.94 o 
  -3 -11   1        6.48        5.53      2.80 o 
  -2 -11   1        9.37       11.60      1.19 o 
  -1 -11   1        2.33        0.87      1.01 o 
   0 -11   1       12.15        8.05      1.33 o 
   1 -11   1       11.82        9.12      1.14 o 
   2 -11   1       10.91        4.01      2.04 o 
   3 -11   1        1.23        0.38      1.18 o 
   4 -11   1        0.05        0.83      1.35 o 
   5 -11   1        6.80        8.09      1.52 o 
   6 -11   1        5.02        3.11      1.62 o 
   7 -11   1      199.46      215.13      8.86 o 
   8 -11   1        5.92        6.22      1.66 o 
   9 -11   1       18.65       19.08      2.14 o 
  10 -11   1        0.03       -0.07      1.35 o 
  11 -11   1        0.02       -0.48      1.76 o 
  -4 -10   1       19.93       23.47      3.18 o 
  -3 -10   1       16.47       17.42      2.42 o 
  -2 -10   1       40.54       36.03      2.59 o 
  -1 -10   1        1.20        3.06      1.24 o 
   0 -10   1        0.61        2.00      0.93 o 
   1 -10   1       11.23        9.00      2.64 o 
   2 -10   1       14.83       12.93      1.76 o 
   3 -10   1       17.55       11.55      1.90 o 
   4 -10   1        4.14        3.18      1.38 o 
   5 -10   1      211.11      222.30      9.34 o 
   6 -10   1       37.34       42.49      2.70 o 
   7 -10   1        3.92        3.70      1.62 o 
   8 -10   1      245.94      258.87      9.97 o 
   9 -10   1        1.94       -1.38      1.73 o 
  10 -10   1        5.78        8.71      2.04 o 
  11 -10   1       25.81       31.15      2.32 o 
  12 -10   1        1.19        0.17      2.11 o 
  -6  -9   1        0.17       -1.90      1.90 o 
  -5  -9   1        6.61        9.51      2.00 o 
  -4  -9   1      135.12      137.32      4.29 o 
  -3  -9   1        3.78        5.98      1.56 o 
  -2  -9   1       21.31       19.99      2.42 o 
  -1  -9   1        3.87        4.11      2.06 o 
   0  -9   1        0.02        0.22      0.72 o 
   1  -9   1        0.27       -0.27      0.90 o 
   2  -9   1      146.62      160.30      6.12 o 
   3  -9   1       19.20       18.39      1.87 o 
   4  -9   1       27.48       23.20      1.90 o 
   5  -9   1       14.53       13.83      1.59 o 
   6  -9   1       15.06       12.03      1.69 o 
   7  -9   1       36.89       39.66      2.35 o 
   8  -9   1      136.21      138.44      5.09 o 
   9  -9   1      105.30       98.05      3.60 o 
  10  -9   1        0.00        0.86      1.52 o 
  11  -9   1       27.15       25.96      2.25 o 
  12  -9   1        0.61        2.25      2.07 o 
  -7  -8   1        0.37        0.45      1.94 o 
  -6  -8   1        5.64        3.94      1.87 o 
  -5  -8   1        4.77        7.43      2.00 o 
  -4  -8   1        1.79        5.01      1.38 o 
  -3  -8   1      157.89      155.38      5.29 o 
  -2  -8   1       27.47       21.64      2.02 o 
  -1  -8   1        0.03        0.09      0.81 o 
   0  -8   1       38.50       38.59      1.56 o 
   1  -8   1       43.25       47.84      1.59 o 
   2  -8   1       23.35       20.78      1.62 o 
   3  -8   1       15.30       16.08      1.52 o 
   4  -8   1       98.87       98.41      3.87 o 
   5  -8   1       62.63       58.96      2.49 o 
   6  -8   1        7.34        8.71      1.69 o 
   7  -8   1        0.06        0.97      1.07 o 
   8  -8   1       74.43       80.09      3.22 o 
   9  -8   1        8.52        9.06      1.97 o 
  10  -8   1        4.05        5.36      1.62 o 
  11  -8   1        3.97        1.45      2.25 o 
  12  -8   1        0.06        1.62      1.56 o 
  13  -8   1        4.21       -0.03      2.14 o 
  -8  -7   1        6.08        5.91      2.21 o 
  -7  -7   1        2.53        5.39      1.42 o 
  -6  -7   1        6.01        5.60      1.49 o 
  -5  -7   1        3.31        2.11      1.62 o 
  -4  -7   1       71.75       74.83      2.97 o 
  -3  -7   1        0.28        0.48      1.21 o 
  -2  -7   1        0.99       -0.32      0.87 o 
  -1  -7   1       71.91       70.87      5.57 o 
   0  -7   1       65.18       81.53      2.38 o 
   1  -7   1      374.98      405.82     10.08 o 
   2  -7   1        8.39        5.74      1.52 o 
   3  -7   1       48.20       62.31      2.80 o 
   4  -7   1       41.41       50.52      2.07 o 
   5  -7   1        3.27        2.94      1.18 o 
   6  -7   1       54.28       46.27      2.32 o 
   7  -7   1      116.54      116.44      4.81 o 
   8  -7   1      322.80      362.51     12.54 o 
   9  -7   1        1.13       -0.28      1.59 o 
  10  -7   1        7.94        8.88      1.69 o 
  11  -7   1       36.65       32.74      2.21 o 
  12  -7   1        1.14        1.00      1.24 o 
  13  -7   1        1.01        0.07      1.97 o 
  -9  -6   1       19.37       17.60      3.04 o 
  -8  -6   1        8.34        9.13      1.66 o 
  -7  -6   1       11.89        9.85      1.73 o 
  -6  -6   1        0.56        1.38      1.59 o 
  -5  -6   1       61.23       64.08      2.77 o 
  -4  -6   1      167.92      170.67      5.64 o 
  -3  -6   1      502.65      501.97     15.33 o 
  -2  -6   1      256.09      254.33      8.13 o 
  -1  -6   1        0.61        0.45      1.05 o 
   0  -6   1      193.91      185.56      5.40 o 
   1  -6   1        1.17        0.49      0.62 o 
   2  -6   1        6.60        2.77      1.11 o 
   3  -6   1       18.39       17.63      1.42 o 
   4  -6   1       42.57       44.92      1.90 o 
   5  -6   1       85.40       83.92      3.49 o 
   6  -6   1      149.09      162.48      5.29 o 
   7  -6   1        2.87        1.83      1.11 o 
   8  -6   1      103.90      106.02      4.01 o 
   9  -6   1      185.91      178.01      6.16 o 
  10  -6   1        1.65        2.73      1.31 o 
  11  -6   1       18.57       18.25      2.04 o 
  12  -6   1       23.45       19.81      2.11 o 
  13  -6   1       15.95       17.32      2.73 o 
  -9  -5   1        0.30        0.69      1.38 o 
  -8  -5   1       14.47       15.35      2.42 o 
  -7  -5   1        5.33        4.87      1.62 o 
  -6  -5   1       12.58       14.24      1.73 o 
  -5  -5   1       30.60       37.51      2.49 o 
  -4  -5   1       74.02       86.64      3.15 o 
  -3  -5   1      356.01      369.76     14.00 o 
  -2  -5   1       77.55       64.35      5.59 o 
  -1  -5   1      907.46      859.14     20.61 o 
   0  -5   1       40.22       34.11      1.44 o 
   1  -5   1     1508.14     1514.68     19.23 o 
   2  -5   1      175.32      165.28      6.13 o 
   3  -5   1        6.91       10.13      0.97 o 
   4  -5   1       23.65       22.99      1.35 o 
   5  -5   1        2.39        6.15      1.42 o 
   6  -5   1       72.84       74.36      2.91 o 
   7  -5   1       10.78       11.82      1.42 o 
   8  -5   1      440.23      455.44     14.98 o 
   9  -5   1       17.90       13.90      1.69 o 
  10  -5   1        2.82        5.43      1.87 o 
  11  -5   1       40.34       33.92      2.45 o 
  12  -5   1        1.62       -0.31      1.62 o 
  13  -5   1        0.00       -0.41      1.80 o 
 -10  -4   1        2.83        4.36      2.39 o 
  -9  -4   1       27.07       22.61      2.18 o 
  -8  -4   1        7.45        5.25      1.52 o 
  -7  -4   1      367.46      374.36     12.16 o 
  -6  -4   1       12.47       15.42      1.94 o 
  -5  -4   1        8.20        8.95      1.52 o 
  -4  -4   1       40.62       37.97      1.94 o 
  -3  -4   1      124.92      160.81      5.74 o 
  -2  -4   1      259.58      238.41      7.95 o 
  -1  -4   1        6.33        5.40      2.04 o 
   0  -4   1       31.37       33.49      1.02 o 
   1  -4   1      131.32      113.65      2.95 o 
   2  -4   1       44.81       40.19      1.42 o 
   3  -4   1      443.70      439.75     14.08 o 
   4  -4   1       44.59       45.51      1.97 o 
   5  -4   1        5.07        5.05      1.21 o 
   6  -4   1       18.29       22.37      1.49 o 
   7  -4   1       19.87       21.95      1.87 o 
   8  -4   1        0.82        2.11      1.28 o 
   9  -4   1      397.91      385.18     13.31 o 
  10  -4   1      105.46       96.53      3.56 o 
  11  -4   1        9.50        6.29      1.66 o 
  12  -4   1        1.44        1.14      1.42 o 
  13  -4   1        5.27        0.07      2.18 o 
 -11  -3   1        1.36        0.14      2.21 o 
 -10  -3   1        0.01       -1.18      1.18 o 
  -9  -3   1       65.78       59.96      3.04 o 
  -8  -3   1      352.00      349.44     11.95 o 
  -7  -3   1       88.28       92.93      3.35 o 
  -6  -3   1        6.41        7.22      1.69 o 
  -5  -3   1      285.61      284.85     12.30 o 
  -4  -3   1      375.13      408.82     14.46 o 
  -3  -3   1       14.99       14.87      1.11 o 
  -2  -3   1     2292.70     2294.07     22.61 o 
  -1  -3   1     4602.34     4407.43     42.48 o 
   0  -3   1       44.79       46.36      1.21 o 
   1  -3   1      259.67      247.32      6.81 o 
   2  -3   1      346.54      341.91     11.48 o 
   3  -3   1      320.75      307.02     11.22 o 
   4  -3   1      106.23      101.97      3.98 o 
   5  -3   1      785.24      863.24     20.42 o 
   6  -3   1      266.42      250.40     11.50 o 
   7  -3   1       77.44       83.29      3.46 o 
   8  -3   1      298.35      289.46     11.64 o 
   9  -3   1      330.07      311.83     11.78 o 
  10  -3   1      464.02      436.97     12.27 o 
  11  -3   1       34.84       31.53      2.77 o 
  12  -3   1        2.42        4.84      1.49 o 
 -11  -2   1        0.42       -2.35      2.35 o 
 -10  -2   1       17.85       16.90      1.94 o 
  -9  -2   1        4.81       10.54      2.14 o 
  -8  -2   1       64.44       70.23      3.01 o 
  -7  -2   1       18.73       18.01      2.28 o 
  -6  -2   1      376.00      397.26     14.18 o 
  -5  -2   1      126.02      147.24      5.19 o 
  -4  -2   1      536.52      560.41     16.68 o 
  -3  -2   1      713.19      706.64     17.75 o 
  -2  -2   1       20.71       23.58      1.04 o 
  -1  -2   1      387.20      393.10      7.82 o 
   0  -2   1      255.38      237.08      8.68 o 
   1  -2   1      976.04      873.02     10.49 o 
   2  -2   1      842.58      776.47     16.46 o 
   3  -2   1     1577.21     1551.13     24.49 o 
   4  -2   1      179.20      194.88      6.58 o 
   5  -2   1      652.93      706.42     18.51 o 
   6  -2   1      334.71      363.11     14.01 o 
   7  -2   1       11.86        9.89      1.42 o 
   8  -2   1        7.42        7.29      1.49 o 
   9  -2   1      949.21      998.40     19.12 o 
  10  -2   1       17.49       22.23      2.18 o 
  11  -2   1       70.36       68.15      2.97 o 
  12  -2   1        4.70        4.42      1.97 o 
 -12  -1   1       10.10       13.07      3.80 o 
 -11  -1   1        1.36        0.24      1.59 o 
 -10  -1   1        5.53        8.02      1.94 o 
  -9  -1   1       45.35       44.60      2.59 o 
  -8  -1   1       37.91       39.17      2.25 o 
  -7  -1   1        9.82        3.25      1.52 o 
  -6  -1   1      532.16      517.91     16.63 o 
  -5  -1   1      503.23      514.17     15.87 o 
  -4  -1   1        9.45       11.17      0.97 o 
  -3  -1   1      129.31      119.25      4.81 o 
  -2  -1   1     3176.92     2991.23     30.34 o 
  -1  -1   1     1956.17     1919.75     14.30 o 
   0  -1   1     1082.71     1082.98      8.71 o 
   1  -1   1      289.92      293.92      5.35 o 
   3  -1   1     2820.03     2735.48     32.13 o 
   4  -1   1      201.47      213.29     10.78 o 
   5  -1   1       42.10       31.02      1.49 o 
   6  -1   1      117.06      113.08      3.98 o 
   7  -1   1      120.38      115.07      4.46 o 
   8  -1   1      936.17      887.39     19.51 o 
   9  -1   1       16.10       13.52      1.76 o 
  10  -1   1      451.66      423.17     11.43 o 
  11  -1   1       91.08       82.48      3.25 o 
  12  -1   1       11.13       15.69      2.90 o 
 -12   0   1        5.72        5.74      2.49 o 
 -11   0   1        0.02       -1.52      1.66 o 
 -10   0   1       78.25       79.29      3.11 o 
  -9   0   1       24.60       20.74      2.07 o 
  -8   0   1        4.12        4.46      1.35 o 
  -7   0   1      504.25      478.48     15.86 o 
  -6   0   1      382.66      414.42     14.84 o 
  -5   0   1       41.87       39.11      1.63 o 
  -4   0   1      666.47      639.56     16.98 o 
  -3   0   1     6635.96     6535.50     49.54 o 
  -2   0   1     2394.30     2215.04     23.89 o 
  -1   0   1     1074.92     1034.23     32.77 o 
   1   0   1      831.11      804.28     11.48 o 
   2   0   1     7201.67     6859.93     49.67 o 
   3   0   1     1174.17     1068.19     20.85 o 
   4   0   1      485.64      444.87     14.77 o 
   5   0   1      120.14      116.21      4.57 o 
   6   0   1      900.03      865.41     20.30 o 
   7   0   1       53.46       61.34      2.59 o 
   8   0   1      623.05      601.63     15.82 o 
   9   0   1       19.65       22.71      2.18 o 
  10   0   1       34.95       31.88      2.45 o 
  11   0   1        0.19        1.24      1.45 o 
  12   0   1       11.11       12.93      2.90 o 
 -12   1   1        2.35        1.24      1.42 o 
 -11   1   1       38.68       33.85      2.32 o 
 -10   1   1        0.05        0.80      1.76 o 
  -9   1   1       47.44       49.58      2.52 o 
  -8   1   1        7.15        8.23      1.38 o 
  -7   1   1      126.35      151.69      5.40 o 
  -6   1   1      358.63      389.67     14.39 o 
  -5   1   1      336.41      344.53     13.18 o 
  -4   1   1     1015.15     1033.37     20.75 o 
  -3   1   1      553.94      588.24     14.00 o 
  -2   1   1     1728.04     1659.61     20.34 o 
  -1   1   1     2050.44     1944.63     53.64 o 
   0   1   1      222.53      223.41      4.91 o 
   1   1   1      432.42      440.98      9.97 o 
   2   1   1      875.49      782.93     17.71 o 
   3   1   1      166.11      156.68      6.06 o 
   4   1   1     1530.41     1535.42     28.09 o 
   5   1   1      384.09      361.66     13.73 o 
   6   1   1      667.62      676.91     17.93 o 
   7   1   1       46.52       44.74      2.28 o 
   8   1   1       21.11       21.09      2.01 o 
   9   1   1       16.74       12.10      2.52 o 
  10   1   1      105.74      122.05      4.18 o 
  11   1   1        2.94        1.69      2.90 o 
 -13   2   1        5.30        6.81      2.39 o 
 -12   2   1       28.52       31.25      2.32 o 
 -11   2   1        0.39        2.07      1.80 o 
 -10   2   1       24.79       30.46      2.32 o 
  -9   2   1       45.92       49.72      2.52 o 
  -8   2   1       14.85       12.34      1.52 o 
  -7   2   1        0.13        0.14      0.97 o 
  -6   2   1       38.07       54.88      2.70 o 
  -5   2   1     1866.34     1947.84     30.63 o 
  -4   2   1       57.01       66.25      2.56 o 
  -3   2   1      285.69      248.49      9.94 o 
  -1   2   1      717.80      694.96     24.74 o 
   0   2   1    37118.45    45954.51    332.29 o 
   1   2   1     2779.98     2690.87     31.59 o 
   2   2   1      132.95      156.28      5.06 o 
   3   2   1      281.63      275.47     11.75 o 
   4   2   1      211.95      220.62      7.07 o 
   5   2   1       13.22       11.96      1.38 o 
   6   2   1        0.01       -0.52      1.28 o 
   7   2   1       45.28       48.79      2.52 o 
   8   2   1       21.19       23.89      2.66 o 
   9   2   1       62.52       59.99      3.22 o 
  10   2   1        0.64        0.86      1.49 o 
  11   2   1       11.06       14.31      3.11 o 
 -13   3   1        0.03        1.00      1.97 o 
 -12   3   1        6.65        5.84      1.49 o 
 -11   3   1       29.78       22.85      2.35 o 
 -10   3   1       14.54       14.76      1.76 o 
  -9   3   1        6.99        5.05      1.28 o 
  -8   3   1       15.20       18.29      1.97 o 
  -7   3   1      152.18      152.66      5.50 o 
  -6   3   1       57.64       53.50      2.49 o 
  -5   3   1       43.95       40.64      1.63 o 
  -4   3   1      284.41      270.71     11.62 o 
  -3   3   1     3590.15     3476.40     37.51 o 
  -2   3   1      792.85      779.79     17.65 o 
  -1   3   1     3557.05     3368.30     25.74 o 
   0   3   1     5902.50     5845.53    119.20 o 
   1   3   1      582.15      575.16     11.57 o 
   2   3   1       23.88       14.54      3.47 o 
   3   3   1     1139.72     1134.16     23.48 o 
   4   3   1        1.09       -1.31      1.31 o 
   5   3   1        3.87        3.46      1.14 o 
   6   3   1        8.36        4.22      1.38 o 
   7   3   1       14.98       16.01      2.11 o 
   8   3   1        3.15        0.14      1.45 o 
   9   3   1       40.48       37.79      2.66 o 
  10   3   1       49.89       55.08      4.32 o 
 -13   4   1        0.17        1.69      2.21 o 
 -12   4   1        6.13        6.50      1.76 o 
 -11   4   1        0.03       -1.45      1.45 o 
 -10   4   1       37.29       40.38      2.35 o 
  -9   4   1       40.13       44.19      2.35 o 
  -8   4   1        9.84       10.06      1.45 o 
  -7   4   1       51.71       62.21      3.01 o 
  -6   4   1      303.78      321.79     13.14 o 
  -5   4   1      373.06      370.43     13.81 o 
  -4   4   1       86.93       79.55      3.60 o 
  -3   4   1     1500.79     1463.50     25.46 o 
  -2   4   1      837.58      741.58     18.69 o 
  -1   4   1       11.25       12.10      1.62 o 
   0   4   1      159.89      157.83      4.24 o 
   1   4   1       31.87       32.75      4.08 o 
   2   4   1        1.37        1.54      0.65 o 
   3   4   1        4.41        0.73      1.07 o 
   4   4   1        0.33        1.94      1.04 o 
   5   4   1       15.66       19.08      1.66 o 
   6   4   1        3.92        6.57      1.52 o 
   7   4   1       51.19       47.68      2.73 o 
   8   4   1        5.31        9.16      2.14 o 
   9   4   1       32.93       27.59      2.11 o 
 -13   5   1       93.00       75.60      5.12 o 
 -12   5   1       20.75       20.57      2.18 o 
 -11   5   1      520.07      467.14     12.31 o 
 -10   5   1       95.24       84.73      3.22 o 
  -9   5   1      210.74      197.53      6.68 o 
  -8   5   1      107.24      107.55      3.91 o 
  -7   5   1      170.97      198.53      7.16 o 
  -6   5   1      140.32      160.44      5.85 o 
  -5   5   1      820.47      842.85     20.41 o 
  -4   5   1      229.16      278.97     11.74 o 
  -3   5   1      228.34      246.67     11.26 o 
  -2   5   1      195.96      242.99      7.79 o 
  -1   5   1        7.52        6.86      2.56 o 
   0   5   1     3493.53     3541.49     51.07 o 
   1   5   1     1198.72     1183.87     17.83 o 
   2   5   1        7.28       13.87      2.42 o 
   3   5   1       53.01       61.45      2.42 o 
   4   5   1       13.49       15.59      1.66 o 
   5   5   1       37.76       39.17      2.32 o 
   6   5   1        9.18       10.27      2.00 o 
   7   5   1      107.81      113.03      3.91 o 
   8   5   1        4.71        5.43      1.66 o 
   9   5   1        5.64        4.46      2.35 o 
 -13   6   1       58.50       62.38      4.56 o 
 -12   6   1       10.89       12.82      2.66 o 
 -11   6   1       71.49       82.96      3.22 o 
 -10   6   1       64.31       63.11      2.77 o 
  -9   6   1        3.50        3.53      1.52 o 
  -8   6   1      202.26      229.49     10.31 o 
  -7   6   1        0.82        1.35      1.18 o 
  -6   6   1      265.54      289.92     12.23 o 
  -5   6   1        3.33        4.49      1.11 o 
  -4   6   1       35.78       30.05      1.90 o 
  -3   6   1        1.86        2.04      0.86 o 
  -2   6   1      181.62      194.20      6.34 o 
  -1   6   1       85.62       92.73      3.49 o 
   0   6   1      358.13      366.55      9.87 o 
   1   6   1       71.55       71.40      4.25 o 
   2   6   1      565.26      606.63     12.17 o 
   3   6   1      206.70      212.94     10.04 o 
   4   6   1        5.68        8.43      1.76 o 
   5   6   1        1.41        1.28      1.14 o 
   6   6   1       33.43       39.45      2.42 o 
   7   6   1       15.17       16.52      1.97 o 
   8   6   1        7.77        7.85      2.70 o 
 -13   7   1        5.56        7.33      2.39 o 
 -12   7   1      147.23      152.38      7.09 o 
 -11   7   1        4.78        7.95      1.76 o 
 -10   7   1       28.79       29.42      2.07 o 
  -9   7   1        1.53        3.18      1.38 o 
  -8   7   1      135.55      145.34      5.36 o 
  -7   7   1       30.68       31.19      2.11 o 
  -6   7   1       51.91       55.81      2.39 o 
  -5   7   1        7.80        8.37      1.21 o 
  -4   7   1       19.01       21.02      1.59 o 
  -3   7   1       88.14       84.44      3.32 o 
  -2   7   1       22.16       18.19      1.66 o 
  -1   7   1        5.05        1.59      2.23 o 
   0   7   1        0.33       -0.14      0.82 o 
   1   7   1      370.18      384.77      9.84 o 
   2   7   1      260.83      255.41      7.78 o 
   3   7   1       42.29       49.55      2.73 o 
   4   7   1       11.35        6.36      1.90 o 
   5   7   1        0.87       -0.31      1.24 o 
   6   7   1        7.17        4.94      1.56 o 
   7   7   1        0.67       -1.28      2.35 o 
 -13   8   1       29.15       27.38      3.63 o 
 -12   8   1        0.52       -0.31      1.38 o 
 -11   8   1       26.25       34.47      2.63 o 
 -10   8   1       48.23       50.90      3.11 o 
  -9   8   1        0.02        0.45      1.80 o 
  -8   8   1       47.51       54.39      2.97 o 
  -7   8   1       43.01       47.06      2.42 o 
  -6   8   1       99.42       99.06      3.70 o 
  -5   8   1        9.50        9.26      1.35 o 
  -4   8   1      144.99      134.67      4.84 o 
  -3   8   1       13.75       10.89      1.38 o 
  -2   8   1      130.10      131.05      4.53 o 
  -1   8   1       16.29       18.40      2.02 o 
   0   8   1       47.80       39.98      2.85 o 
   1   8   1       10.22       10.81      1.59 o 
   2   8   1      607.06      589.21     10.49 o 
   3   8   1       24.78       16.56      1.94 o 
   4   8   1        7.84        5.01      1.38 o 
   5   8   1        0.85        1.69      2.04 o 
   6   8   1        2.00        4.67      2.73 o 
 -13   9   1        1.81        3.08      2.14 o 
 -12   9   1       30.76       34.64      2.25 o 
 -11   9   1        0.55        1.90      1.52 o 
 -10   9   1        1.15        3.42      1.52 o 
  -9   9   1        0.47       -0.86      1.45 o 
  -8   9   1        0.05       -1.24      1.24 o 
  -7   9   1      225.31      240.56     10.14 o 
  -6   9   1       40.46       50.65      2.49 o 
  -5   9   1       56.69       60.79      2.70 o 
  -4   9   1        8.76       12.00      1.66 o 
  -3   9   1      181.26      170.36      6.06 o 
  -2   9   1        8.35        3.77      1.38 o 
  -1   9   1        4.29        4.20      1.71 o 
   0   9   1        3.00        2.72      1.01 o 
   1   9   1        0.87        1.39      2.21 o 
   2   9   1       12.07       10.48      2.68 o 
   3   9   1        0.21       -1.52      1.52 o 
   4   9   1       35.85       30.18      2.18 o 
   5   9   1       13.20       17.46      2.87 o 
 -12  10   1       24.81       21.71      3.46 o 
 -11  10   1       16.42       21.95      2.63 o 
 -10  10   1       33.00       30.98      2.35 o 
  -9  10   1       59.20       61.48      2.90 o 
  -8  10   1        9.89       11.06      2.07 o 
  -7  10   1        1.49        2.14      1.24 o 
  -6  10   1        2.47        1.56      1.52 o 
  -5  10   1       12.32       14.80      1.80 o 
  -4  10   1        1.28       -1.11      1.59 o 
  -3  10   1        2.11        2.52      1.18 o 
  -2  10   1       15.84       10.92      1.69 o 
  -1  10   1        4.00        1.15      1.12 o 
   0  10   1        0.00       -0.95      0.95 o 
   1  10   1        4.20        2.03      2.18 o 
   2  10   1       19.90       15.49      1.49 o 
   3  10   1       15.47       17.91      2.66 o 
   4  10   1       20.52       15.18      3.35 o 
 -11  11   1        1.24        1.18      2.56 o 
 -10  11   1        2.69        3.84      1.45 o 
  -9  11   1        5.42        7.95      1.62 o 
  -8  11   1       76.16       68.71      3.11 o 
  -7  11   1        0.73        1.14      1.52 o 
  -6  11   1       83.20       76.98      3.15 o 
  -5  11   1       13.89       12.55      1.90 o 
  -4  11   1       13.21       10.58      1.97 o 
  -3  11   1       12.92       14.00      1.66 o 
  -2  11   1        1.67        0.97      1.38 o 
  -1  11   1        2.01        1.13      1.33 o 
   0  11   1        0.49        0.37      0.96 o 
   1  11   1        0.81        0.19      1.02 o 
   2  11   1        8.55        9.27      1.71 o 
 -10  12   1       10.69       10.02      3.08 o 
  -9  12   1        8.37        9.37      1.69 o 
  -8  12   1        0.70        0.03      1.97 o 
  -7  12   1        3.19        4.70      1.73 o 
  -6  12   1        3.44        4.67      1.56 o 
  -5  12   1        0.84        0.80      1.21 o 
  -4  12   1       15.20       13.69      1.76 o 
  -3  12   1        0.65       -1.31      1.31 o 
  -2  12   1        0.05        0.69      1.28 o 
  -1  12   1        0.02       -0.91      1.20 o 
   0  12   1        1.65       -0.79      1.25 o 
  -8  13   1       10.10        4.98      3.28 o 
  -7  13   1       15.15       14.55      3.25 o 
  -6  13   1        1.25        2.28      2.11 o 
  -5  13   1       26.02       30.39      3.08 o 
  -4  13   1        1.68        2.94      1.97 o 
  -3  13   1        9.96        5.36      3.08 o 
  -2  13   1        0.71        1.94      2.18 o 
   0 -13   2       30.69       29.55      2.85 o 
   1 -13   2        0.48        1.16      1.49 o 
   2 -13   2        0.31       -1.73      1.73 o 
   3 -13   2        7.26       10.47      1.76 o 
   4 -13   2       33.00       41.52      2.49 o 
   5 -13   2       50.06       50.13      2.70 o 
   6 -13   2        9.09        7.85      1.69 o 
   7 -13   2        6.34        2.14      2.52 o 
   8 -13   2        0.01       -1.24      1.97 o 
  -2 -12   2        2.18        1.49      2.66 o 
  -1 -12   2       52.35       48.12      2.91 o 
   0 -12   2       33.98       29.23      2.30 o 
   1 -12   2      183.77      182.13      5.27 o 
   2 -12   2       18.94       16.94      2.11 o 
   3 -12   2        0.19        1.59      1.38 o 
   4 -12   2        2.54        2.45      1.80 o 
   5 -12   2        0.15        1.07      1.76 o 
   6 -12   2       79.98       81.82      3.42 o 
   7 -12   2       49.29       47.64      2.73 o 
   8 -12   2       25.26       31.70      2.21 o 
   9 -12   2       22.76       21.30      2.04 o 
  10 -12   2        4.05        7.54      2.63 o 
  -3 -11   2        9.30       10.65      2.39 o 
  -2 -11   2        8.93        8.99      1.83 o 
  -1 -11   2       10.74        8.24      1.18 o 
   0 -11   2        6.39        3.81      1.13 o 
   1 -11   2       15.60       14.63      1.27 o 
   2 -11   2       22.60       19.19      1.94 o 
   3 -11   2        0.04        0.62      1.21 o 
   4 -11   2       56.95       56.40      3.15 o 
   5 -11   2      121.65      122.65      4.60 o 
   6 -11   2       51.24       51.07      2.66 o 
   7 -11   2       32.89       29.73      2.52 o 
   8 -11   2       14.64       11.17      1.90 o 
   9 -11   2       21.08       23.96      2.04 o 
  10 -11   2        0.43        1.94      1.24 o 
  11 -11   2        2.78        3.63      2.00 o 
  -5 -10   2        2.39        7.09      2.52 o 
  -4 -10   2       23.14       18.56      1.90 o 
  -3 -10   2        6.32        3.32      1.66 o 
  -2 -10   2        2.29        0.31      1.94 o 
  -1 -10   2       40.36       35.03      2.18 o 
   0 -10   2       74.46       67.99      3.30 o 
   1 -10   2      123.52      125.04      3.18 o 
   2 -10   2       64.50       63.42      2.94 o 
   3 -10   2        0.06        0.31      1.35 o 
   4 -10   2       36.35       39.03      2.49 o 
   5 -10   2       30.73       33.22      2.25 o 
   6 -10   2       93.10       95.07      3.53 o 
   7 -10   2      316.93      346.31     11.29 o 
   8 -10   2       66.73       67.53      2.97 o 
   9 -10   2       38.18       40.69      2.63 o 
  10 -10   2        7.12        6.53      1.62 o 
  11 -10   2        1.14        1.14      2.00 o 
  12 -10   2        2.91        3.56      2.42 o 
  -6  -9   2       30.86       30.46      3.94 o 
  -5  -9   2        0.21        0.59      1.35 o 
  -4  -9   2       79.52       77.67      3.25 o 
  -3  -9   2       51.57       60.72      2.94 o 
  -2  -9   2       17.93       16.52      1.97 o 
  -1  -9   2      177.33      187.93      5.02 o 
   0  -9   2        5.17        2.58      0.98 o 
   1  -9   2        8.49        6.35      1.87 o 
   2  -9   2        9.78       10.27      1.69 o 
   3  -9   2       19.09       16.84      1.66 o 
   4  -9   2        0.20        0.73      1.14 o 
   5  -9   2      688.72      686.79     16.94 o 
   6  -9   2       84.48       88.68      3.35 o 
   7  -9   2      972.62     1031.71     19.43 o 
   8  -9   2       98.76      102.03      3.70 o 
   9  -9   2        3.34        2.73      1.28 o 
  10  -9   2       13.53       13.97      2.01 o 
  11  -9   2        0.49        1.80      1.28 o 
  12  -9   2        0.69        3.49      1.83 o 
  -7  -8   2        0.04        1.83      2.32 o 
  -6  -8   2       42.09       41.94      2.52 o 
  -5  -8   2       20.70       18.88      2.07 o 
  -4  -8   2       68.91       66.15      3.18 o 
  -3  -8   2       10.76       11.27      1.66 o 
  -2  -8   2       44.92       43.81      2.49 o 
  -1  -8   2        0.66        0.48      0.78 o 
   0  -8   2       19.46       15.29      1.29 o 
   1  -8   2        0.47        0.76      0.85 o 
   2  -8   2        0.22        0.76      0.97 o 
   3  -8   2       85.16       95.91      3.77 o 
   4  -8   2       47.96       49.48      2.25 o 
   5  -8   2      191.24      189.99      9.93 o 
   6  -8   2      137.67      138.60      5.33 o 
   7  -8   2       36.40       43.01      2.39 o 
   8  -8   2       36.86       37.93      2.45 o 
   9  -8   2        2.82        2.52      1.21 o 
  10  -8   2       30.43       28.69      2.14 o 
  11  -8   2       21.97       19.01      2.04 o 
  12  -8   2       11.04       11.96      2.32 o 
  -8  -7   2        0.02        1.28      2.25 o 
  -7  -7   2       68.63       69.71      2.90 o 
  -6  -7   2       12.81       12.86      1.83 o 
  -5  -7   2      178.76      188.65      5.67 o 
  -4  -7   2       94.64      106.70      3.87 o 
  -3  -7   2      176.35      175.90      6.37 o 
  -2  -7   2       30.03       34.54      2.35 o 
  -1  -7   2       48.91       52.82      1.59 o 
   0  -7   2       11.27       10.51      1.02 o 
   1  -7   2       18.22       19.80      1.19 o 
   2  -7   2      630.58      620.83     17.79 o 
   3  -7   2      541.10      520.95     16.21 o 
   4  -7   2       11.53        9.20      1.31 o 
   5  -7   2       85.28       84.33      3.22 o 
   6  -7   2       11.93       12.38      1.56 o 
   7  -7   2       63.42       60.52      2.94 o 
   8  -7   2      670.23      640.38     16.45 o 
   9  -7   2       46.06       44.67      2.45 o 
  10  -7   2        5.13        3.77      1.62 o 
  11  -7   2        3.94        3.11      1.80 o 
  12  -7   2        0.80        1.87      1.69 o 
  -9  -6   2       24.80       23.44      3.11 o 
  -8  -6   2        1.66        3.28      1.56 o 
  -7  -6   2        8.64       11.93      2.25 o 
  -6  -6   2        1.18        3.39      1.76 o 
  -5  -6   2        0.02       -0.55      1.49 o 
  -4  -6   2      189.11      198.38      6.61 o 
  -3  -6   2        3.49        4.70      1.18 o 
  -2  -6   2       11.57       14.87      1.35 o 
  -1  -6   2        1.42       -0.01      0.71 o 
   0  -6   2      467.88      491.20     11.03 o 
   1  -6   2      275.12      293.25      8.95 o 
   2  -6   2      641.85      637.29     17.77 o 
   3  -6   2      149.56      143.13      5.75 o 
   4  -6   2       78.95       92.18      3.60 o 
   5  -6   2        6.97        4.01      1.21 o 
   6  -6   2      259.35      290.31     12.23 o 
   7  -6   2        8.29        9.33      1.45 o 
   8  -6   2       64.89       70.06      2.90 o 
   9  -6   2       76.54       75.18      2.90 o 
  10  -6   2       56.45       50.07      2.77 o 
  11  -6   2        5.95        4.42      2.11 o 
  12  -6   2        6.33        6.22      1.62 o 
 -10  -5   2        0.31        1.18      2.11 o 
  -9  -5   2       70.57       63.76      2.94 o 
  -8  -5   2       17.58       17.08      1.97 o 
  -7  -5   2       32.71       30.46      2.25 o 
  -6  -5   2        6.59        2.87      1.83 o 
  -5  -5   2      200.35      201.76      7.20 o 
  -4  -5   2        6.50        5.77      1.28 o 
  -3  -5   2       53.80       54.54      2.14 o 
  -2  -5   2      175.37      217.25      7.55 o 
  -1  -5   2      248.75      249.81      8.04 o 
   0  -5   2        7.01        6.03      0.65 o 
   1  -5   2       39.26       46.46      1.28 o 
   2  -5   2       63.32       60.64      2.73 o 
   3  -5   2       53.75       58.07      1.97 o 
   4  -5   2      521.45      583.66     16.99 o 
   5  -5   2      150.75      148.42      5.88 o 
   6  -5   2       39.55       53.15      2.18 o 
   7  -5   2      285.23      282.02     11.60 o 
   8  -5   2      431.68      438.11     14.35 o 
   9  -5   2       19.29       11.68      2.11 o 
  10  -5   2        1.25        2.80      1.31 o 
  11  -5   2       25.26       27.59      2.39 o 
  12  -5   2        0.07       -1.56      1.56 o 
 -10  -4   2        2.61        6.81      2.21 o 
  -9  -4   2       53.62       48.23      3.25 o 
  -8  -4   2      140.19      139.13      5.29 o 
  -7  -4   2       35.45       40.80      2.45 o 
  -6  -4   2       46.25       40.66      2.25 o 
  -5  -4   2        9.52       11.03      1.42 o 
  -4  -4   2      104.45      111.33      4.71 o 
  -3  -4   2       75.75       77.52      2.97 o 
  -2  -4   2      372.61      365.45     13.19 o 
  -1  -4   2        3.41        2.20      1.21 o 
   0  -4   2       16.04       17.98      0.76 o 
   1  -4   2      116.21      119.08      3.22 o 
   2  -4   2        0.17        3.21      0.90 o 
   3  -4   2      305.72      287.63     11.62 o 
   4  -4   2      231.68      234.11     10.67 o 
   5  -4   2      632.68      698.87     18.67 o 
   6  -4   2       34.17       38.45      2.07 o 
   7  -4   2        0.29        1.97      1.21 o 
   8  -4   2      131.72      133.02      5.02 o 
   9  -4   2      104.68       94.81      3.60 o 
  10  -4   2       52.45       57.02      2.94 o 
  11  -4   2        8.24        9.47      2.25 o 
  12  -4   2        0.90        1.97      2.25 o 
 -11  -3   2       10.71       18.04      2.83 o 
 -10  -3   2        0.00       -0.21      1.52 o 
  -9  -3   2        3.51        5.81      1.69 o 
  -8  -3   2      149.90      151.22      5.92 o 
  -7  -3   2      108.70      122.17      5.08 o 
  -6  -3   2        2.27        4.18      1.31 o 
  -5  -3   2        7.18       11.23      1.24 o 
  -4  -3   2      121.09      136.87      5.68 o 
  -3  -3   2      576.29      630.56     17.43 o 
  -2  -3   2      146.01      152.84      5.96 o 
  -1  -3   2     1602.57     1552.98     27.87 o 
   0  -3   2      230.07      223.47      6.69 o 
   1  -3   2       49.06       47.40      1.33 o 
   2  -3   2     2492.68     2519.95     31.21 o 
   3  -3   2      549.75      528.90     14.90 o 
   4  -3   2     1186.36     1187.28     23.93 o 
   5  -3   2       56.49       52.50      2.08 o 
   6  -3   2       27.46       34.37      1.76 o 
   7  -3   2        2.49        4.67      1.18 o 
   8  -3   2        2.58        2.56      1.94 o 
   9  -3   2      107.05       97.06      3.60 o 
  10  -3   2       64.16       57.37      2.84 o 
  11  -3   2        2.62        4.11      1.69 o 
  12  -3   2        0.37       -1.52      2.07 o 
 -11  -2   2        1.66        2.21      2.14 o 
 -10  -2   2       23.95       22.64      2.14 o 
  -9  -2   2       41.09       42.80      2.39 o 
  -8  -2   2       79.72       80.55      3.15 o 
  -7  -2   2      148.76      155.50      5.61 o 
  -6  -2   2        3.92        1.35      1.00 o 
  -5  -2   2       25.95       34.30      1.63 o 
  -4  -2   2      475.24      486.39     15.67 o 
  -3  -2   2      208.15      201.07      6.76 o 
  -2  -2   2        4.12        4.81      0.69 o 
  -1  -2   2     4199.61     4090.41     59.66 o 
   0  -2   2     1411.29     1311.71     43.78 o 
   1  -2   2     7006.52     7159.76     40.74 o 
   2  -2   2     1688.73     1542.64     23.46 o 
   3  -2   2       10.08        6.22      0.83 o 
   4  -2   2     1275.34     1270.70     24.23 o 
   5  -2   2       56.42       66.72      2.35 o 
   6  -2   2      107.80      114.86      4.57 o 
   7  -2   2       68.04       67.85      2.63 o 
   8  -2   2       21.47       21.71      1.83 o 
   9  -2   2       48.63       53.70      2.70 o 
  10  -2   2      110.69      104.59      3.67 o 
  11  -2   2       11.56       10.99      1.73 o 
  12  -2   2       16.98       13.62      3.35 o 
 -12  -1   2        9.97       14.41      3.04 o 
 -11  -1   2        3.99        3.25      1.87 o 
 -10  -1   2        0.20        3.32      1.69 o 
  -9  -1   2      134.38      144.12      5.40 o 
  -8  -1   2       86.93       87.61      3.29 o 
  -7  -1   2      568.08      568.65     17.18 o 
  -6  -1   2      406.42      433.11     14.84 o 
  -5  -1   2       17.90       13.76      1.21 o 
  -4  -1   2        4.86        5.36      0.86 o 
  -3  -1   2      194.64      168.74      5.86 o 
  -2  -1   2     6363.17     6032.85     45.02 o 
  -1  -1   2        0.54        0.44      0.27 o 
   0  -1   2      267.83      225.06      5.16 o 
   1  -1   2      306.20      284.33      9.63 o 
   2  -1   2     5633.08     5538.42     45.06 o 
   3  -1   2     1758.30     1710.63     26.69 o 
   4  -1   2      308.96      334.30     12.59 o 
   5  -1   2        8.73       10.58      1.14 o 
   6  -1   2      205.46      215.80     10.46 o 
   7  -1   2        6.51        7.54      1.62 o 
   8  -1   2       45.99       52.00      2.66 o 
   9  -1   2      181.21      169.44      8.79 o 
  10  -1   2       36.37       40.76      2.59 o 
  11  -1   2       34.52       32.26      2.25 o 
  12  -1   2       14.15       11.62      3.42 o 
 -12   0   2        5.59        3.49      1.45 o 
 -11   0   2       53.29       54.28      2.94 o 
 -10   0   2       21.70       21.09      2.04 o 
  -9   0   2        5.01        4.70      1.90 o 
  -8   0   2      162.17      148.49      5.33 o 
  -7   0   2        3.21        2.49      1.00 o 
  -6   0   2      612.32      588.31     17.62 o 
  -5   0   2     1676.67     1714.51     28.64 o 
  -4   0   2      297.22      303.13     11.45 o 
  -3   0   2      645.34      618.80     14.92 o 
  -2   0   2     1185.09     1059.72     17.55 o 
  -1   0   2     3247.54     3242.26     38.31 o 
   0   0   2     2278.39     2149.63     42.50 o 
   1   0   2     2102.29     1993.93     17.17 o 
   2   0   2     1045.27      958.79     19.23 o 
   3   0   2      772.46      771.27     18.88 o 
   4   0   2      765.03      762.77     19.65 o 
   5   0   2      468.10      420.72     14.99 o 
   6   0   2       44.74       48.24      2.21 o 
   7   0   2        8.26        8.30      2.00 o 
   8   0   2       43.79       38.55      2.42 o 
   9   0   2       41.27       49.06      2.66 o 
  10   0   2       27.27       21.57      2.14 o 
  11   0   2        8.82       13.69      2.80 o 
 -13   1   2       18.62       17.70      2.97 o 
 -12   1   2       14.93       10.23      2.66 o 
 -11   1   2        5.38        5.19      1.76 o 
 -10   1   2       53.99       52.80      2.84 o 
  -9   1   2        1.36        1.56      1.14 o 
  -8   1   2        0.14       -0.48      1.14 o 
  -7   1   2        0.07       -1.28      1.28 o 
  -6   1   2        3.11        2.49      0.93 o 
  -5   1   2      296.48      325.94     12.52 o 
  -4   1   2      198.52      180.52      6.45 o 
  -3   1   2       24.13       26.90      1.11 o 
  -2   1   2     2973.68     2773.85     29.24 o 
  -1   1   2      634.59      605.02      8.98 o 
   0   1   2     1029.25      941.12     18.09 o 
   1   1   2     3371.65     3192.89     24.43 o 
   2   1   2     1659.67     1630.61     26.17 o 
   3   1   2     1077.53     1054.02     22.35 o 
   4   1   2      389.90      394.91     14.22 o 
   5   1   2        0.03       -0.10      1.07 o 
   6   1   2      360.34      374.72     13.72 o 
   7   1   2       42.08       40.00      2.28 o 
   8   1   2      304.47      298.31     10.53 o 
   9   1   2       10.37       14.69      1.83 o 
  10   1   2      178.27      167.90      6.95 o 
  11   1   2        4.47        3.28      2.32 o 
 -13   2   2        8.69        7.40      2.45 o 
 -12   2   2        2.14        2.56      1.52 o 
 -11   2   2       75.28       79.95      3.01 o 
 -10   2   2       35.07       38.86      2.45 o 
  -9   2   2        0.53        2.39      1.11 o 
  -8   2   2       44.68       46.44      2.66 o 
  -7   2   2      274.77      267.25     11.88 o 
  -6   2   2       43.78       38.28      1.76 o 
  -5   2   2       23.98       32.26      1.52 o 
  -4   2   2       82.40       79.11      3.60 o 
  -3   2   2      566.90      541.31     14.55 o 
  -1   2   2    19290.04    22051.45    438.30 o 
   0   2   2       20.40       17.50      2.44 o 
   1   2   2       12.98        7.62      0.66 o 
   2   2   2      157.30      156.77      5.71 o 
   3   2   2      217.72      217.37      7.66 o 
   4   2   2        0.04        0.93      1.07 o 
   5   2   2        7.16        3.21      1.42 o 
   6   2   2      450.92      463.45     14.56 o 
   7   2   2        5.33        5.67      1.56 o 
   8   2   2        4.51        2.35      1.45 o 
   9   2   2       39.40       42.11      2.63 o 
  10   2   2        1.45        6.22      2.04 o 
 -13   3   2        3.93        5.63      2.25 o 
 -12   3   2       36.14       40.52      2.42 o 
 -11   3   2        0.07        1.24      1.35 o 
 -10   3   2       22.56       26.52      2.11 o 
  -9   3   2        0.53        0.28      1.62 o 
  -8   3   2       44.83       51.62      2.56 o 
  -7   3   2       48.63       51.73      2.52 o 
  -6   3   2        0.85       -0.24      1.38 o 
  -5   3   2      354.68      342.92     13.25 o 
  -4   3   2      194.03      214.10     10.26 o 
  -3   3   2     3677.70     3634.82     39.66 o 
  -2   3   2      647.22      594.70     15.95 o 
  -1   3   2      196.98      175.40      4.31 o 
   0   3   2      344.68      354.68      9.16 o 
   1   3   2      250.42      274.87     17.92 o 
   2   3   2      197.11      203.98      5.03 o 
   3   3   2       12.57       12.48      1.42 o 
   4   3   2       14.94       18.25      1.49 o 
   5   3   2       27.50       22.92      1.83 o 
   6   3   2      111.87      125.04      4.84 o 
   7   3   2        1.51        1.11      1.24 o 
   8   3   2        2.64        5.77      1.97 o 
   9   3   2       38.73       41.11      2.56 o 
  10   3   2       77.72       81.29      5.15 o 
 -13   4   2        6.84        6.33      2.18 o 
 -12   4   2       35.94       36.61      2.70 o 
 -11   4   2       60.21       61.17      2.84 o 
 -10   4   2        4.81        7.12      1.62 o 
  -9   4   2       43.98       45.95      2.49 o 
  -8   4   2        1.07        2.87      1.21 o 
  -7   4   2       13.81       13.21      1.49 o 
  -6   4   2      334.45      372.17     14.56 o 
  -5   4   2     1515.50     1682.68     28.66 o 
  -4   4   2      514.51      501.08     15.89 o 
  -3   4   2      168.72      179.20      6.30 o 
  -1   4   2      155.52      200.53      4.89 o 
   0   4   2     1091.85     1142.35     16.71 o 
   1   4   2      436.06      445.56     10.66 o 
   2   4   2       82.46      106.13      2.86 o 
   3   4   2       41.06       45.57      2.11 o 
   4   4   2       79.85       79.48      3.56 o 
   5   4   2        8.42        8.50      1.69 o 
   6   4   2        8.51        6.26      1.56 o 
   7   4   2        5.72        6.08      1.52 o 
   8   4   2       16.93        8.78      2.04 o 
   9   4   2        2.84        3.77      2.70 o 
 -13   5   2        2.79        2.56      1.83 o 
 -12   5   2       75.70       71.30      3.04 o 
 -11   5   2        0.01        1.42      1.80 o 
 -10   5   2      128.33      134.29      4.84 o 
  -9   5   2        4.05        4.87      1.73 o 
  -8   5   2        7.28        8.68      1.49 o 
  -7   5   2        0.70        2.52      1.07 o 
  -6   5   2      341.46      354.62     13.62 o 
  -5   5   2      379.96      405.50     14.64 o 
  -4   5   2      339.22      344.05     13.39 o 
  -3   5   2     5745.43     5979.84     54.18 o 
  -2   5   2       32.86       32.54      1.69 o 
  -1   5   2      397.07      448.85     10.94 o 
   0   5   2      575.40      582.23     12.49 o 
   1   5   2        1.05        0.84      0.66 o 
   2   5   2      438.73      460.43     10.91 o 
   3   5   2       43.94       51.00      2.39 o 
   4   5   2       70.98       71.31      2.84 o 
   5   5   2       76.72       70.82      2.94 o 
   6   5   2       57.71       61.41      2.90 o 
   7   5   2        3.39        0.93      1.38 o 
   8   5   2       37.39       36.23      3.42 o 
 -13   6   2        0.33        0.62      2.59 o 
 -12   6   2       20.85       16.73      2.04 o 
 -11   6   2        0.01       -1.35      2.18 o 
 -10   6   2        1.32        0.69      1.97 o 
  -9   6   2       70.08       63.32      2.73 o 
  -8   6   2        0.06       -1.45      1.45 o 
  -7   6   2       31.90       27.56      1.87 o 
  -6   6   2       46.13       43.26      2.21 o 
  -5   6   2      166.39      159.53      5.61 o 
  -4   6   2      135.00      146.00      5.09 o 
  -3   6   2       77.36       82.08      3.42 o 
  -2   6   2      140.97      131.58      4.98 o 
  -1   6   2      176.22      177.68      7.77 o 
   0   6   2      242.39      246.23      7.99 o 
   1   6   2        0.04        0.60      0.84 o 
   2   6   2       52.84       56.75      1.86 o 
   3   6   2       54.11       54.18      2.63 o 
   4   6   2       22.94       27.62      2.07 o 
   5   6   2       13.48       13.76      1.83 o 
   6   6   2        2.52        3.25      1.42 o 
   7   6   2       31.02       33.15      2.35 o 
 -13   7   2       74.15       63.07      4.50 o 
 -12   7   2       11.37       11.68      1.83 o 
 -11   7   2       72.39       68.43      2.97 o 
 -10   7   2       18.39       17.42      2.01 o 
  -9   7   2       39.07       47.37      2.90 o 
  -8   7   2        2.12        1.21      1.31 o 
  -7   7   2      204.64      204.78      9.97 o 
  -6   7   2        4.18        5.67      1.49 o 
  -5   7   2      332.79      332.54     12.75 o 
  -4   7   2       31.02       42.18      2.07 o 
  -3   7   2       72.08       78.51      2.94 o 
  -2   7   2        5.73        8.37      1.66 o 
  -1   7   2       18.05       17.98      1.17 o 
   0   7   2      237.64      270.55      8.00 o 
   1   7   2       74.16       79.15      2.13 o 
   2   7   2       91.73       88.05      2.36 o 
   3   7   2        1.68        2.77      1.76 o 
   4   7   2       38.84       40.49      2.56 o 
   5   7   2        9.97        8.19      1.69 o 
   6   7   2        8.92        7.16      1.66 o 
 -13   8   2       30.34       40.41      3.77 o 
 -12   8   2        0.16       -0.90      1.59 o 
 -11   8   2       17.59       17.04      2.07 o 
 -10   8   2        8.40        7.22      1.69 o 
  -9   8   2       72.47       69.99      3.15 o 
  -8   8   2       58.47       58.54      2.70 o 
  -7   8   2       68.12       63.77      2.66 o 
  -6   8   2       98.93       96.36      4.29 o 
  -5   8   2       53.32       52.11      2.49 o 
  -4   8   2       83.71       72.56      3.29 o 
  -3   8   2       80.70       86.53      3.11 o 
  -2   8   2      230.58      235.55     10.28 o 
  -1   8   2        1.07        1.28      0.79 o 
   0   8   2       27.62       24.76      1.56 o 
   1   8   2        0.91        0.81      1.01 o 
   2   8   2        0.02        0.38      1.06 o 
   3   8   2        4.28        0.80      1.42 o 
   4   8   2       18.63       15.18      1.76 o 
   5   8   2        8.60        7.85      2.49 o 
 -13   9   2        0.44        3.39      2.32 o 
 -12   9   2       61.65       74.48      3.04 o 
 -11   9   2        3.67        3.59      1.80 o 
 -10   9   2       16.70       15.97      1.97 o 
  -9   9   2       58.77       57.30      2.80 o 
  -8   9   2       25.65       27.45      2.73 o 
  -7   9   2      170.83      168.78      6.12 o 
  -6   9   2       58.81       57.92      2.80 o 
  -5   9   2      236.32      213.58     10.25 o 
  -4   9   2        0.16        1.66      1.49 o 
  -3   9   2        0.42       -0.35      1.24 o 
  -2   9   2        2.48        3.28      1.52 o 
  -1   9   2       16.88       17.56      1.28 o 
   0   9   2        0.12        0.51      1.18 o 
   1   9   2        1.78        1.58      0.94 o 
   2   9   2       35.21       28.78      2.40 o 
   3   9   2        3.81        3.59      1.66 o 
   4   9   2        1.52       -1.45      1.94 o 
 -12  10   2        0.58        1.18      2.35 o 
 -11  10   2        4.53        6.81      2.39 o 
 -10  10   2       14.55       16.97      2.52 o 
  -9  10   2        4.63        5.25      1.62 o 
  -8  10   2        2.45        4.25      1.56 o 
  -7  10   2       17.25       15.76      1.97 o 
  -6  10   2       69.74       65.60      2.94 o 
  -5  10   2       21.09       16.56      1.80 o 
  -4  10   2      221.74      208.18      8.79 o 
  -3  10   2       36.90       33.16      2.32 o 
  -2  10   2      137.80      130.00      4.77 o 
  -1  10   2       10.17        7.02      1.13 o 
   0  10   2       25.88       23.72      2.61 o 
   1  10   2       11.46        7.29      1.12 o 
   2  10   2       77.43       69.45      2.99 o 
   3  10   2        9.63       13.00      2.56 o 
 -11  11   2        0.00        2.04      2.63 o 
 -10  11   2        2.75        1.73      1.90 o 
  -9  11   2        1.59        2.11      1.42 o 
  -8  11   2        2.83        5.53      1.52 o 
  -7  11   2        2.04        1.52      1.38 o 
  -6  11   2        0.09       -1.69      1.69 o 
  -5  11   2       49.72       48.41      2.97 o 
  -4  11   2        3.17        4.04      1.66 o 
  -3  11   2        5.07        6.36      1.80 o 
  -2  11   2        8.34       11.72      1.76 o 
  -1  11   2        1.48        1.56      1.01 o 
   0  11   2        2.05        1.07      3.08 o 
   1  11   2       11.86       13.88      1.99 o 
 -10  12   2        0.02       -0.10      2.39 o 
  -9  12   2       29.14       32.22      3.56 o 
  -8  12   2        0.76        2.97      1.80 o 
  -7  12   2       13.69       16.84      1.97 o 
  -6  12   2        2.84        2.25      1.66 o 
  -5  12   2        0.77        0.31      1.21 o 
  -4  12   2       13.75       15.56      1.80 o 
  -3  12   2        0.22        1.24      1.31 o 
  -2  12   2        0.01       -0.31      1.62 o 
  -1  12   2        0.94        2.03      2.21 o 
  -8  13   2       17.37       15.00      3.01 o 
  -7  13   2       14.41       15.94      3.49 o 
  -6  13   2       11.24       14.21      3.53 o 
  -5  13   2        0.04       -0.17      1.66 o 
  -4  13   2       18.37       16.04      3.25 o 
   0 -13   3        2.94        0.92      1.50 o 
   1 -13   3       44.58       42.85      3.08 o 
   2 -13   3       34.97       45.84      2.56 o 
   3 -13   3       24.95       25.31      2.77 o 
   4 -13   3        0.35        0.07      1.21 o 
   5 -13   3       28.94       33.88      2.32 o 
   6 -13   3       17.13       20.88      1.90 o 
   7 -13   3        2.20        1.14      2.42 o 
   8 -13   3        0.05        1.87      2.59 o 
  -2 -12   3        1.40       -0.31      2.28 o 
  -1 -12   3       50.04       55.07      7.49 o 
   0 -12   3       24.01       17.36      5.31 o 
   1 -12   3       56.88       64.39      6.47 o 
   2 -12   3        4.56        3.84      1.49 o 
   3 -12   3       10.10        6.12      1.59 o 
   4 -12   3       12.66       13.14      1.87 o 
   5 -12   3       14.90       18.81      2.28 o 
   6 -12   3        0.38        1.21      1.45 o 
   7 -12   3       35.08       31.56      2.35 o 
   8 -12   3        0.80        1.90      1.69 o 
   9 -12   3       19.95       18.88      2.94 o 
  10 -12   3       33.19       34.99      4.39 o 
  -4 -11   3        2.20       -0.17      2.59 o 
  -3 -11   3       35.74       37.61      2.35 o 
  -2 -11   3        6.91        3.28      1.56 o 
  -1 -11   3       33.24       29.00      3.01 o 
   0 -11   3       12.99       12.27      1.28 o 
   1 -11   3        0.62        2.64      1.56 o 
   2 -11   3        3.95        3.98      1.35 o 
   3 -11   3       24.98       27.07      2.11 o 
   4 -11   3       60.36       59.82      2.80 o 
   5 -11   3       15.15       16.07      2.07 o 
   6 -11   3        3.43        4.98      1.59 o 
   7 -11   3        2.64        4.49      1.62 o 
   8 -11   3        5.45        5.36      1.90 o 
   9 -11   3        2.27        2.04      1.42 o 
  10 -11   3       26.97       33.15      2.25 o 
  11 -11   3        4.87        2.25      3.21 o 
  -5 -10   3        1.67        1.97      2.14 o 
  -4 -10   3        0.37        0.48      1.35 o 
  -3 -10   3       74.44       74.80      3.32 o 
  -2 -10   3        0.12       -0.03      2.00 o 
  -1 -10   3      361.51      370.58     17.32 o 
   0 -10   3        0.73        0.89      1.04 o 
   1 -10   3      290.58      307.19     28.34 o 
   2 -10   3      266.12      272.61     11.08 o 
   3 -10   3       99.07      104.52      4.19 o 
   4 -10   3      180.13      180.49      5.92 o 
   5 -10   3       24.79       23.58      2.04 o 
   6 -10   3      295.63      299.50     10.87 o 
   7 -10   3      256.69      264.12      9.52 o 
   8 -10   3       94.25       90.47      3.49 o 
   9 -10   3       18.71       18.63      1.90 o 
  10 -10   3       21.76       19.50      2.01 o 
  11 -10   3        3.56        2.87      2.18 o 
  -6  -9   3        0.87        1.80      1.97 o 
  -5  -9   3        0.04        0.10      1.35 o 
  -4  -9   3       65.64       69.99      2.97 o 
  -3  -9   3       14.17       13.55      1.94 o 
  -2  -9   3       29.80       33.98      2.21 o 
  -1  -9   3       34.39       28.22      1.50 o 
   0  -9   3       27.95       28.94      1.45 o 
   1  -9   3        5.63        6.24      1.04 o 
   2  -9   3      580.35      585.11     15.72 o 
   3  -9   3        2.16        1.97      1.31 o 
   4  -9   3      770.97      754.08     18.31 o 
   5  -9   3      100.21      108.47      3.91 o 
   6  -9   3       34.29       28.63      2.01 o 
   7  -9   3      144.94      151.94      5.78 o 
   8  -9   3        0.50        1.07      1.38 o 
   9  -9   3       22.22       20.71      2.01 o 
  10  -9   3        1.33       -0.62      1.24 o 
  11  -9   3        1.36        1.62      1.35 o 
  12  -9   3       10.75       19.91      3.21 o 
  -7  -8   3        9.51        7.22      2.80 o 
  -6  -8   3       84.67       81.78      3.22 o 
  -5  -8   3       25.79       19.77      2.11 o 
  -4  -8   3      141.54      147.30      4.98 o 
  -3  -8   3       57.56       62.10      2.73 o 
  -2  -8   3        7.46        7.74      1.49 o 
  -1  -8   3       56.21       62.36      2.02 o 
   0  -8   3      153.38      143.43      3.58 o 
   1  -8   3      196.15      208.41      4.89 o 
   2  -8   3        3.52        2.07      1.59 o 
   3  -8   3      204.20      211.83      6.96 o 
   4  -8   3        0.00        0.03      1.35 o 
   5  -8   3        0.00        0.14      1.04 o 
   6  -8   3        7.23        5.19      1.28 o 
   7  -8   3      170.41      170.00      5.85 o 
   8  -8   3      127.73      130.07      4.29 o 
   9  -8   3        9.88        5.95      1.76 o 
  10  -8   3        6.98        5.05      2.04 o 
  11  -8   3        2.38        0.83      1.24 o 
  12  -8   3        0.09       -0.17      1.94 o 
  -8  -7   3        7.40        5.36      2.90 o 
  -7  -7   3       25.36       24.65      2.07 o 
  -6  -7   3        2.22        4.01      2.42 o 
  -5  -7   3       12.31       14.52      1.69 o 
  -4  -7   3        8.43       10.37      1.59 o 
  -3  -7   3        1.82        1.87      1.31 o 
  -2  -7   3       96.49       91.53      3.08 o 
  -1  -7   3       13.57       13.14      1.16 o 
   0  -7   3      183.97      203.40      7.68 o 
   1  -7   3      365.39      369.42      9.60 o 
   2  -7   3      187.14      206.16      7.27 o 
   3  -7   3       41.39       46.40      1.97 o 
   4  -7   3       50.43       48.79      2.25 o 
   5  -7   3        6.81        3.15      1.52 o 
   6  -7   3        0.18        0.83      1.14 o 
   7  -7   3      366.25      361.00     13.03 o 
   8  -7   3      264.65      266.03     10.97 o 
   9  -7   3       16.38       17.60      1.87 o 
  10  -7   3       26.73       26.03      2.07 o 
  11  -7   3        9.26       12.03      2.14 o 
  12  -7   3        0.00       -0.41      2.14 o 
  -9  -6   3       24.02       17.91      3.49 o 
  -8  -6   3        3.33        2.80      1.76 o 
  -7  -6   3      228.13      226.44      9.03 o 
  -6  -6   3       71.72       74.38      3.11 o 
  -5  -6   3        3.55        4.25      1.90 o 
  -4  -6   3        5.21        2.00      1.87 o 
  -3  -6   3       26.26       23.23      1.66 o 
  -2  -6   3      142.94      141.61      5.54 o 
  -1  -6   3      746.17      690.46     13.34 o 
   0  -6   3        0.29        1.35      0.60 o 
   1  -6   3        0.37       -0.41      0.59 o 
   2  -6   3      407.72      411.98     14.23 o 
   3  -6   3      219.44      235.76     11.08 o 
   4  -6   3      320.01      301.10     12.34 o 
   5  -6   3      361.01      344.71     12.83 o 
   6  -6   3        1.62        0.07      1.00 o 
   7  -6   3      130.89      120.64      4.57 o 
   8  -6   3        0.23        1.56      1.18 o 
   9  -6   3        0.48        2.49      1.49 o 
  10  -6   3       19.86       22.92      2.07 o 
  11  -6   3        5.58        2.90      1.42 o 
  12  -6   3       19.05       15.38      3.15 o 
 -10  -5   3        8.37        7.99      2.66 o 
  -9  -5   3        0.01        0.59      1.35 o 
  -8  -5   3        5.23        8.16      1.87 o 
  -7  -5   3      290.26      277.99     10.39 o 
  -6  -5   3        8.29        9.37      1.62 o 
  -5  -5   3      203.37      192.14      6.51 o 
  -4  -5   3       93.93       97.62      4.08 o 
  -3  -5   3      146.77      165.74      6.19 o 
  -2  -5   3        6.40        7.43      1.11 o 
  -1  -5   3       26.93       29.97      1.06 o 
   0  -5   3      576.02      597.18     12.09 o 
   1  -5   3       11.64        6.68      0.77 o 
   2  -5   3      553.31      611.10     17.25 o 
   3  -5   3      449.93      505.28     15.66 o 
   4  -5   3        0.97        0.93      0.97 o 
   5  -5   3      176.02      187.14      6.68 o 
   6  -5   3      184.04      209.35     10.25 o 
   7  -5   3        6.49        5.19      1.42 o 
   8  -5   3      206.38      208.46      6.65 o 
   9  -5   3        0.50       -1.35      1.56 o 
  10  -5   3       15.27       14.42      2.01 o 
  11  -5   3        5.25        5.19      2.00 o 
  12  -5   3        5.21        5.43      2.73 o 
 -11  -4   3        2.53        1.97      3.21 o 
 -10  -4   3       12.97       11.79      1.80 o 
  -9  -4   3       14.31       14.07      2.04 o 
  -8  -4   3        4.14        4.04      1.52 o 
  -7  -4   3      108.78      110.27      4.22 o 
  -6  -4   3      123.49      138.28      5.12 o 
  -5  -4   3        2.66        3.70      1.31 o 
  -4  -4   3      314.39      335.63     13.20 o 
  -3  -4   3      239.37      276.78     12.54 o 
  -2  -4   3      207.32      217.36      7.34 o 
  -1  -4   3      841.40      832.63     13.73 o 
   0  -4   3      245.45      231.94      7.77 o 
   1  -4   3      126.10      147.31      3.87 o 
   2  -4   3      310.77      306.13     12.01 o 
   3  -4   3      849.51      843.83     19.72 o 
   4  -4   3        1.45        2.11      1.21 o 
   5  -4   3        8.43        9.26      1.21 o 
   6  -4   3        6.82        6.88      1.38 o 
   7  -4   3        4.30        3.66      1.31 o 
   8  -4   3      232.10      222.76      9.80 o 
   9  -4   3       41.81       37.20      2.39 o 
  10  -4   3        3.30        4.29      2.11 o 
  11  -4   3        5.41        9.02      1.80 o 
  12  -4   3        0.99        3.87      2.11 o 
 -11  -3   3        0.07       -0.31      2.25 o 
 -10  -3   3        2.86        1.00      1.52 o 
  -9  -3   3        1.86        6.39      1.83 o 
  -8  -3   3       47.74       59.68      2.73 o 
  -7  -3   3       13.16        9.85      1.66 o 
  -6  -3   3      277.77      260.33     11.67 o 
  -5  -3   3        0.93        1.28      0.97 o 
  -4  -3   3      386.01      442.72     14.88 o 
  -3  -3   3      337.35      351.19     13.11 o 
  -2  -3   3      470.31      479.94     14.54 o 
  -1  -3   3       71.81       79.84      2.63 o 
   0  -3   3        4.11        5.80      0.85 o 
   1  -3   3       41.30       36.61      1.07 o 
   2  -3   3      728.68      670.96     16.52 o 
   3  -3   3     2438.77     2478.66     33.94 o 
   4  -3   3      115.47      129.88      5.23 o 
   5  -3   3      242.17      250.46     11.99 o 
   6  -3   3       20.63       21.71      1.76 o 
   7  -3   3      138.53      140.23      5.22 o 
   8  -3   3       47.21       50.79      2.70 o 
   9  -3   3        2.79        5.01      1.66 o 
  10  -3   3       48.42       51.41      2.70 o 
  11  -3   3       31.49       31.70      2.25 o 
  12  -3   3        5.96        1.97      2.80 o 
 -12  -2   3        0.04        0.35      2.28 o 
 -11  -2   3       25.87       18.56      2.18 o 
 -10  -2   3       13.29       10.79      2.07 o 
  -9  -2   3      199.22      193.55      5.81 o 
  -8  -2   3      270.38      264.12     11.22 o 
  -7  -2   3      190.73      200.65      7.16 o 
  -6  -2   3       31.00       34.92      2.07 o 
  -5  -2   3      251.25      243.66     11.74 o 
  -4  -2   3       97.81       91.04      3.88 o 
  -3  -2   3       13.95       16.39      1.07 o 
  -2  -2   3     3222.95     3095.43     35.03 o 
  -1  -2   3       80.24       64.86      1.89 o 
   0  -2   3      574.31      563.45     10.24 o 
   1  -2   3      347.94      322.26     11.48 o 
   2  -2   3      752.44      688.14     16.88 o 
   3  -2   3      622.22      563.30     15.88 o 
   4  -2   3      232.08      258.42     11.26 o 
   5  -2   3      985.68      977.71     22.91 o 
   6  -2   3      105.59       97.90      3.74 o 
   7  -2   3        3.16        6.50      1.52 o 
   8  -2   3      276.63      282.12     10.66 o 
   9  -2   3      110.27      102.52      3.87 o 
  10  -2   3        5.22        4.67      1.66 o 
  11  -2   3        1.97        3.04      1.42 o 
 -12  -1   3        5.18        8.57      2.77 o 
 -11  -1   3       17.15       12.89      1.90 o 
 -10  -1   3        2.14        1.45      1.38 o 
  -9  -1   3      252.40      251.26     10.35 o 
  -8  -1   3       28.12       20.64      2.07 o 
  -7  -1   3       56.94       83.24      3.98 o 
  -6  -1   3       37.95       43.05      1.94 o 
  -5  -1   3       65.38       68.38      3.36 o 
  -4  -1   3      794.38      781.48     18.77 o 
  -3  -1   3     2138.64     2005.48     28.76 o 
  -2  -1   3       29.14       28.91      1.45 o 
  -1  -1   3     2283.15     2123.17     32.03 o 
   0  -1   3     2918.77     2818.58     33.34 o 
   1  -1   3      369.73      363.55      8.16 o 
   2  -1   3     1476.91     1409.75     24.08 o 
   3  -1   3      422.74      422.66     14.00 o 
   4  -1   3      188.18      182.26      6.48 o 
   5  -1   3       40.66       53.77      2.28 o 
   6  -1   3        8.27        7.50      1.45 o 
   7  -1   3      237.47      213.19      9.97 o 
   8  -1   3      186.35      175.69      5.95 o 
   9  -1   3      225.48      210.94      9.14 o 
  10  -1   3        4.71       -1.76      1.76 o 
  11  -1   3        0.20        3.73      2.45 o 
 -13   0   3        0.00        0.69      2.52 o 
 -12   0   3       14.87       12.20      1.73 o 
 -11   0   3       54.23       60.27      2.80 o 
 -10   0   3       21.17       21.88      2.11 o 
  -9   0   3        5.97        5.05      1.76 o 
  -8   0   3       59.71       48.27      2.52 o 
  -7   0   3      468.59      491.38     15.82 o 
  -6   0   3      119.13      141.18      5.29 o 
  -5   0   3      218.02      238.30     11.40 o 
  -4   0   3        5.91        8.50      0.93 o 
  -3   0   3      254.20      236.77      9.96 o 
  -2   0   3     7334.90     7085.21     52.28 o 
  -1   0   3      888.21      806.56     11.21 o 
   0   0   3      560.93      512.99      9.20 o 
   1   0   3      679.56      633.22     31.30 o 
   2   0   3     1618.61     1534.50     26.13 o 
   3   0   3        0.17        0.00      0.93 o 
   4   0   3        0.08        1.38      1.00 o 
   5   0   3        1.50        1.80      1.07 o 
   6   0   3      137.04      128.99      5.02 o 
   7   0   3        2.91        1.90      1.31 o 
   8   0   3      283.84      288.75     10.32 o 
   9   0   3       32.32       30.35      2.28 o 
  10   0   3       43.85       45.26      2.66 o 
  11   0   3        2.66        0.90      3.25 o 
 -13   1   3       36.27       34.88      3.42 o 
 -12   1   3        0.25        0.90      2.04 o 
 -11   1   3        5.46        6.91      1.66 o 
 -10   1   3       98.10       96.43      4.01 o 
  -9   1   3       89.17       87.64      3.15 o 
  -8   1   3        0.23        2.39      1.24 o 
  -7   1   3     1294.13     1372.40     25.88 o 
  -6   1   3     1080.76     1039.98     23.18 o 
  -5   1   3        1.01        1.00      0.73 o 
  -4   1   3        3.60        6.12      0.93 o 
  -3   1   3     1692.90     1579.33     24.80 o 
  -2   1   3     1322.84     1234.82     21.37 o 
  -1   1   3       70.89       82.62      2.22 o 
   0   1   3      311.45      286.98      7.51 o 
   1   1   3      765.09      713.99     19.90 o 
   2   1   3      137.72      135.93      5.47 o 
   3   1   3      175.74      189.58      7.03 o 
   4   1   3      665.12      715.97     19.19 o 
   5   1   3       15.22       11.58      1.42 o 
   6   1   3      476.67      487.68     15.15 o 
   7   1   3       49.37       46.16      3.11 o 
   8   1   3        9.58       10.89      1.69 o 
   9   1   3       19.12       18.08      2.04 o 
  10   1   3       41.24       51.62      2.63 o 
 -13   2   3       12.74        6.71      2.52 o 
 -12   2   3        0.75        1.14      1.38 o 
 -11   2   3        1.19        0.48      1.42 o 
 -10   2   3        2.41        1.56      1.52 o 
  -9   2   3        8.22        6.74      1.52 o 
  -8   2   3       36.21       41.15      2.39 o 
  -7   2   3      149.13      178.82      6.54 o 
  -6   2   3       12.41       14.38      1.38 o 
  -5   2   3      984.04      998.78     22.15 o 
  -4   2   3      465.70      414.62     14.15 o 
  -3   2   3     2074.51     2013.10     29.07 o 
  -1   2   3     2422.34     2285.87     27.52 o 
   0   2   3     1603.94     1478.03     33.80 o 
   1   2   3      160.81      164.66      4.29 o 
   2   2   3       81.35       60.82      2.56 o 
   3   2   3       87.93      102.74      3.70 o 
   4   2   3      154.96      145.67      5.36 o 
   5   2   3       58.48       50.97      2.39 o 
   6   2   3       46.48       46.23      2.42 o 
   7   2   3      122.98      126.50      4.46 o 
   8   2   3       51.68       56.01      2.77 o 
   9   2   3       16.64       24.41      2.11 o 
  10   2   3        0.48        2.63      3.04 o 
 -13   3   3        6.33        3.49      1.31 o 
 -12   3   3        0.08        2.04      2.28 o 
 -11   3   3        5.86        4.84      1.59 o 
 -10   3   3      150.44      145.10      5.12 o 
  -9   3   3       56.02       63.59      2.73 o 
  -8   3   3       16.95       13.55      1.80 o 
  -7   3   3      119.93      145.49      5.50 o 
  -6   3   3        0.04        0.38      1.00 o 
  -5   3   3      230.10      234.08     11.02 o 
  -4   3   3       44.56       44.06      2.01 o 
  -3   3   3       56.54       44.83      1.69 o 
  -2   3   3       33.49       27.32      1.24 o 
  -1   3   3       10.23       11.05      1.04 o 
   0   3   3      504.64      506.80     15.04 o 
   1   3   3       93.37      107.49      2.90 o 
   2   3   3       48.32       59.62      1.69 o 
   3   3   3       90.71       96.30      3.70 o 
   4   3   3       73.83       75.39      2.77 o 
   5   3   3       36.21       37.86      2.18 o 
   6   3   3      244.34      247.74     10.28 o 
   7   3   3        2.26        1.80      1.31 o 
   8   3   3       75.30       68.05      3.04 o 
   9   3   3       34.55       39.45      3.87 o 
 -13   4   3       12.28        7.02      1.76 o 
 -12   4   3        7.47        8.57      2.11 o 
 -11   4   3       50.93       53.97      2.84 o 
 -10   4   3       15.62       18.11      2.28 o 
  -9   4   3       48.44       43.74      2.42 o 
  -8   4   3        7.38       10.85      1.45 o 
  -7   4   3       74.86       67.41      3.04 o 
  -6   4   3      300.16      317.28     13.24 o 
  -5   4   3      374.27      422.41     15.44 o 
  -4   4   3      491.42      512.17     16.22 o 
  -3   4   3      231.06      243.32     11.37 o 
  -2   4   3      350.75      421.94     14.92 o 
  -1   4   3     1462.35     1382.05     47.78 o 
   0   4   3      721.63      705.21     17.47 o 
   1   4   3        2.42        2.99      2.14 o 
   2   4   3      149.69      158.30      4.28 o 
   3   4   3       45.44       45.37      2.21 o 
   4   4   3       66.06       68.54      2.70 o 
   5   4   3       42.86       39.35      2.35 o 
   6   4   3       24.61       17.11      1.94 o 
   7   4   3       43.63       45.53      3.11 o 
   8   4   3        5.43        9.16      1.66 o 
 -13   5   3       38.52       41.25      2.45 o 
 -12   5   3        4.03        5.36      1.62 o 
 -11   5   3       11.16       13.07      2.25 o 
 -10   5   3      101.21      102.14      3.56 o 
  -9   5   3        0.07       -0.21      1.24 o 
  -8   5   3        0.99        1.21      1.42 o 
  -7   5   3        8.38        8.88      1.35 o 
  -6   5   3       35.97       34.65      2.01 o 
  -5   5   3      216.33      214.71      7.45 o 
  -4   5   3      598.00      555.80     16.96 o 
  -3   5   3       85.18       76.97      2.73 o 
  -2   5   3       75.50       71.05      2.87 o 
  -1   5   3      689.73      710.97     13.65 o 
   0   5   3        3.57        4.34      0.88 o 
   1   5   3       91.53      104.96      3.98 o 
   2   5   3        4.49        4.25      0.90 o 
   3   5   3       43.95       43.70      2.42 o 
   4   5   3       57.39       51.97      2.56 o 
   5   5   3       16.70       18.81      2.35 o 
   6   5   3        0.30        1.97      1.45 o 
   7   5   3        0.97        3.63      1.42 o 
   8   5   3        0.48        2.45      2.07 o 
 -13   6   3       21.43       19.67      1.94 o 
 -12   6   3        1.41        2.25      1.31 o 
 -11   6   3       42.44       43.05      2.52 o 
 -10   6   3       22.75       22.85      1.97 o 
  -9   6   3        0.24        0.69      1.62 o 
  -8   6   3        1.22        0.48      1.35 o 
  -7   6   3      290.16      347.13     12.75 o 
  -6   6   3        8.99       14.31      1.94 o 
  -5   6   3      458.52      526.70     16.41 o 
  -4   6   3      522.92      487.90     15.72 o 
  -3   6   3      148.07      160.61      5.95 o 
  -2   6   3       41.86       40.63      2.07 o 
  -1   6   3       29.71       39.73      2.97 o 
   0   6   3        1.01       -0.66      1.05 o 
   1   6   3       56.47       47.46      4.43 o 
   2   6   3        3.66        4.49      2.04 o 
   3   6   3      218.56      242.52      9.62 o 
   4   6   3        0.35        1.14      1.49 o 
   5   6   3        0.00        1.69      1.28 o 
   6   6   3        5.78        5.95      1.59 o 
   7   6   3       23.95       30.59      3.63 o 
 -13   7   3        4.10        0.76      2.97 o 
 -12   7   3       61.03       52.87      2.73 o 
 -11   7   3        4.94        3.63      1.45 o 
 -10   7   3        0.11       -1.24      2.45 o 
  -9   7   3        0.01       -1.00      1.38 o 
  -8   7   3       16.60       19.53      2.25 o 
  -7   7   3        9.35       14.73      1.66 o 
  -6   7   3       33.35       33.64      2.11 o 
  -5   7   3        3.17        1.35      0.93 o 
  -4   7   3       40.48       40.18      2.14 o 
  -3   7   3      142.86      156.88      6.02 o 
  -2   7   3      102.82      107.06      4.32 o 
  -1   7   3       10.27        8.30      1.11 o 
   0   7   3      120.61      123.53      4.96 o 
   1   7   3        0.00        0.00      0.78 o 
   2   7   3        6.25        7.35      2.20 o 
   3   7   3        0.59       -1.38      1.38 o 
   4   7   3        0.40        3.98      1.38 o 
   5   7   3       42.85       41.87      2.56 o 
   6   7   3       33.48       32.22      3.42 o 
 -13   8   3        5.55        6.64      2.35 o 
 -12   8   3        0.12       -2.18      2.18 o 
 -11   8   3        0.72        0.83      1.80 o 
 -10   8   3       70.04       74.93      3.15 o 
  -9   8   3       35.07       30.60      2.32 o 
  -8   8   3        0.65        1.07      1.28 o 
  -7   8   3        1.77        2.83      1.49 o 
  -6   8   3       50.90       55.39      2.66 o 
  -5   8   3       23.19       19.57      2.25 o 
  -4   8   3      204.91      202.79      9.83 o 
  -3   8   3      338.44      342.15     12.68 o 
  -2   8   3        4.50        0.86      1.31 o 
  -1   8   3      120.35      123.56      7.09 o 
   0   8   3       39.75       38.84      2.14 o 
   1   8   3       31.97       23.64      4.58 o 
   2   8   3        0.26        1.60      2.44 o 
   3   8   3        2.60        3.46      1.76 o 
   4   8   3        6.17        2.11      1.66 o 
   5   8   3        4.02        5.77      2.18 o 
 -13   9   3       31.62       32.77      3.39 o 
 -12   9   3       30.62       26.90      3.63 o 
 -11   9   3        9.36       11.68      1.80 o 
 -10   9   3       88.28       92.09      3.29 o 
  -9   9   3       25.29       23.65      2.14 o 
  -8   9   3       17.64       15.07      2.01 o 
  -7   9   3       30.09       36.34      2.52 o 
  -6   9   3        3.11        3.25      1.24 o 
  -5   9   3       26.75       34.95      2.73 o 
  -4   9   3       19.62       15.04      1.87 o 
  -3   9   3      141.72      134.99      5.02 o 
  -2   9   3        0.64       -1.35      2.21 o 
  -1   9   3       30.72       32.24      1.59 o 
   0   9   3       14.18       16.29      2.30 o 
   1   9   3       28.31       28.03      1.87 o 
   2   9   3       27.39       26.99      1.69 o 
   3   9   3       10.67        5.67      1.52 o 
   4   9   3        8.11        5.50      2.32 o 
 -12  10   3        2.07        3.25      2.35 o 
 -11  10   3       16.97       16.80      1.94 o 
 -10  10   3       18.35       18.60      2.04 o 
  -9  10   3        8.99        5.25      1.59 o 
  -8  10   3        0.17        0.35      1.38 o 
  -7  10   3       66.35       58.44      3.08 o 
  -6  10   3        0.93        1.00      1.49 o 
  -5  10   3       11.54        8.78      1.97 o 
  -4  10   3       16.73       15.31      2.01 o 
  -3  10   3       14.46       15.04      2.21 o 
  -2  10   3       34.85       35.26      2.56 o 
  -1  10   3        6.43        5.60      1.68 o 
   0  10   3       10.71        7.70      1.59 o 
   1  10   3       15.87       10.34      2.21 o 
   2  10   3        0.37       -0.53      1.50 o 
 -11  11   3        3.48        2.07      2.18 o 
 -10  11   3        2.79        6.43      1.80 o 
  -9  11   3        0.48       -0.35      1.24 o 
  -8  11   3        2.17        4.36      1.73 o 
  -7  11   3       34.95       34.02      2.73 o 
  -6  11   3        2.93        0.00      1.21 o 
  -5  11   3        3.56        2.52      1.42 o 
  -4  11   3        0.09       -1.59      1.59 o 
  -3  11   3        6.37        2.97      1.52 o 
  -2  11   3       15.08       15.11      2.04 o 
  -1  11   3        6.87        8.00      1.42 o 
   0  11   3        0.17        0.69      1.45 o 
   1  11   3        3.93        4.67      2.04 o 
 -10  12   3        0.00       -1.80      2.00 o 
  -9  12   3        0.69       -1.24      2.35 o 
  -8  12   3        1.13        1.97      2.21 o 
  -7  12   3        0.34        0.52      1.52 o 
  -6  12   3        0.57        1.97      1.45 o 
  -5  12   3        0.80        0.83      1.21 o 
  -4  12   3       27.16       18.25      1.87 o 
  -3  12   3        4.55        6.57      2.21 o 
  -2  12   3       62.44       52.97      4.63 o 
  -6  13   3        1.83        0.59      2.07 o 
   0 -13   4        2.50        0.36      1.47 o 
   1 -13   4        5.38        1.82      1.60 o 
   2 -13   4       14.57       12.10      2.18 o 
   3 -13   4        0.02       -0.38      1.28 o 
   4 -13   4       38.61       40.49      2.83 o 
   5 -13   4        0.13        3.56      1.56 o 
   6 -13   4       10.43        9.23      1.69 o 
   7 -13   4        0.42        1.97      1.94 o 
   8 -13   4       34.96       39.14      3.60 o 
  -2 -12   4       10.19       11.48      2.56 o 
  -1 -12   4        0.13       -0.30      0.87 o 
   0 -12   4       87.98       91.35      3.94 o 
   1 -12   4       51.22       50.82      2.05 o 
   2 -12   4       14.64       14.21      1.90 o 
   3 -12   4        2.89        4.01      1.49 o 
   4 -12   4        2.30       -1.45      1.80 o 
   5 -12   4       16.49       13.48      1.90 o 
   6 -12   4        8.58        8.09      2.07 o 
   7 -12   4        3.58        5.63      1.76 o 
   8 -12   4      122.17      139.66      5.81 o 
   9 -12   4       10.03        7.36      3.11 o 
  10 -12   4       57.87       64.83      4.74 o 
  -4 -11   4        0.07       -1.90      1.90 o 
  -3 -11   4        8.24        8.09      1.66 o 
  -2 -11   4        1.10        0.38      1.18 o 
  -1 -11   4        2.90        3.49      1.12 o 
   0 -11   4       49.95       47.01      1.86 o 
   1 -11   4      231.54      241.39      6.47 o 
   2 -11   4        7.32        7.60      1.52 o 
   3 -11   4       21.04       21.09      1.90 o 
   4 -11   4      106.37      110.26      4.12 o 
   5 -11   4       36.15       34.37      2.52 o 
   6 -11   4        9.58       12.27      1.66 o 
   7 -11   4       42.34       47.26      2.56 o 
   8 -11   4        2.38        1.59      1.42 o 
   9 -11   4        0.74        1.35      1.59 o 
  10 -11   4       18.12       20.71      3.11 o 
  -5 -10   4        4.33        6.60      2.21 o 
  -4 -10   4        6.81        5.95      2.32 o 
  -3 -10   4       70.66       65.84      3.01 o 
  -2 -10   4       34.18       36.79      2.52 o 
  -1 -10   4      533.65      556.52      9.78 o 
   0 -10   4       95.90       89.79      2.36 o 
   1 -10   4      250.40      246.80      7.09 o 
   2 -10   4       11.59        8.85      1.90 o 
   3 -10   4       15.37       16.18      1.73 o 
   4 -10   4       42.12       43.53      2.73 o 
   5 -10   4       14.91       14.76      1.83 o 
   6 -10   4      108.21      111.96      3.70 o 
   7 -10   4       55.43       62.72      2.90 o 
   8 -10   4       11.63       11.79      2.00 o 
   9 -10   4       11.65       10.02      1.80 o 
  10 -10   4       17.44       13.27      1.94 o 
  11 -10   4        2.51        2.04      3.35 o 
  -7  -9   4       33.09       30.22      3.98 o 
  -6  -9   4       15.40       17.60      2.32 o 
  -5  -9   4       58.37       69.50      2.90 o 
  -4  -9   4        0.25       -0.80      1.76 o 
  -3  -9   4      263.68      267.62     10.45 o 
  -2  -9   4        0.11       -0.48      1.18 o 
  -1  -9   4      354.23      361.47     15.87 o 
   0  -9   4       53.71       45.81      3.09 o 
   1  -9   4       16.77       12.65      2.23 o 
   2  -9   4      468.14      477.60     14.87 o 
   3  -9   4       76.81       65.47      2.70 o 
   4  -9   4      941.85      935.24     20.03 o 
   5  -9   4      124.92      125.30      4.64 o 
   6  -9   4       47.75       44.81      2.42 o 
   7  -9   4       16.23       17.73      2.21 o 
   8  -9   4       13.94       16.39      1.90 o 
   9  -9   4       60.65       60.03      2.87 o 
  10  -9   4       93.92      103.61      3.56 o 
  11  -9   4       32.99       29.25      3.49 o 
  -8  -8   4        0.70        0.21      2.35 o 
  -7  -8   4       25.61       27.48      2.14 o 
  -6  -8   4        1.80       -0.03      1.56 o 
  -5  -8   4       19.29       20.67      1.97 o 
  -4  -8   4       27.82       29.46      2.11 o 
  -3  -8   4       11.86        9.68      1.56 o 
  -2  -8   4       14.95       16.39      1.76 o 
  -1  -8   4       80.91       76.18      7.59 o 
   0  -8   4       41.26       41.35      1.53 o 
   1  -8   4       32.82       27.33      1.54 o 
   2  -8   4     1110.57     1084.90     23.03 o 
   3  -8   4       41.61       48.72      2.28 o 
   4  -8   4      318.52      343.07     12.99 o 
   5  -8   4       51.61       51.66      2.87 o 
   6  -8   4      558.39      533.16     15.30 o 
   7  -8   4      202.41      220.52      9.72 o 
   8  -8   4      252.00      268.76      9.97 o 
   9  -8   4       78.56       82.54      3.32 o 
  10  -8   4        7.83       10.13      2.04 o 
  11  -8   4       28.97       30.91      2.28 o 
  12  -8   4        0.01        0.62      2.04 o 
  -9  -7   4       13.23       16.18      2.97 o 
  -8  -7   4       24.04       26.14      2.04 o 
  -7  -7   4        8.04       10.27      2.14 o 
  -6  -7   4      108.64      115.76      4.29 o 
  -5  -7   4       87.37       83.28      3.11 o 
  -4  -7   4      134.51      149.38      5.29 o 
  -3  -7   4        0.03        1.21      1.04 o 
  -2  -7   4       41.60       37.24      2.14 o 
  -1  -7   4       26.22       29.99      1.37 o 
   0  -7   4      212.32      218.21      5.33 o 
   1  -7   4       89.27      102.52      2.92 o 
   2  -7   4      304.09      329.08     12.82 o 
   3  -7   4        9.61       11.27      1.35 o 
   4  -7   4       87.41       95.71      3.70 o 
   5  -7   4      206.75      208.99      7.06 o 
   6  -7   4       61.01       63.56      2.87 o 
   7  -7   4        8.96        7.57      1.45 o 
   8  -7   4       19.75       23.89      2.32 o 
   9  -7   4       32.84       25.10      2.04 o 
  10  -7   4        0.80        1.42      1.52 o 
  11  -7   4        4.73        5.05      1.59 o 
  12  -7   4        8.16       11.68      2.66 o 
  -9  -6   4        0.43        0.90      1.56 o 
  -8  -6   4        0.24       -1.45      1.45 o 
  -7  -6   4        0.82        2.39      1.56 o 
  -6  -6   4      104.83       99.78      3.87 o 
  -5  -6   4      185.73      185.39      6.54 o 
  -4  -6   4      131.11      140.95      5.09 o 
  -3  -6   4      524.89      531.67     16.27 o 
  -2  -6   4       55.27       51.87      2.11 o 
  -1  -6   4      164.44      178.24      6.70 o 
   0  -6   4      202.18      206.16      4.85 o 
   1  -6   4      225.77      236.14      6.60 o 
   2  -6   4      828.11      867.73     21.73 o 
   3  -6   4       38.48       37.93      1.83 o 
   4  -6   4       32.59       34.37      1.80 o 
   5  -6   4        3.06        2.04      1.45 o 
   6  -6   4       91.97       92.70      3.60 o 
   7  -6   4      175.29      181.75      6.37 o 
   8  -6   4       74.10       80.71      2.97 o 
   9  -6   4        0.03       -0.73      1.76 o 
  10  -6   4        0.75       -0.41      1.31 o 
  11  -6   4        5.83        6.43      1.62 o 
  12  -6   4        9.59        9.16      2.77 o 
 -10  -5   4       52.38       59.23      4.32 o 
  -9  -5   4       22.55       21.74      2.07 o 
  -8  -5   4       12.83        9.40      1.59 o 
  -7  -5   4        0.72        2.07      1.73 o 
  -6  -5   4      145.48      154.72      5.40 o 
  -5  -5   4       65.70       68.85      2.66 o 
  -4  -5   4       41.74       40.28      2.04 o 
  -3  -5   4      169.59      178.44      6.68 o 
  -2  -5   4       94.12      107.08      4.01 o 
  -1  -5   4      431.07      421.55     16.71 o 
   0  -5   4      342.09      362.59      9.86 o 
   1  -5   4     1727.59     1795.93     21.17 o 
   2  -5   4     1361.09     1467.07     26.98 o 
   3  -5   4      611.80      663.42     17.45 o 
   4  -5   4      137.18      141.58      4.91 o 
   5  -5   4       13.96       13.00      1.31 o 
   6  -5   4       15.60       20.74      1.56 o 
   7  -5   4      183.29      168.65      6.13 o 
   8  -5   4       85.54       82.48      3.25 o 
   9  -5   4        7.89        7.74      1.87 o 
  10  -5   4       19.57       19.77      2.35 o 
  11  -5   4        3.00        1.80      1.28 o 
  12  -5   4        6.33        8.26      3.70 o 
 -11  -4   4        1.58        2.18      3.21 o 
 -10  -4   4        3.98        8.57      1.90 o 
  -9  -4   4       78.63       64.77      3.46 o 
  -8  -4   4        5.41        3.39      2.45 o 
  -7  -4   4      175.71      181.77      6.33 o 
  -6  -4   4        1.83        3.56      1.07 o 
  -5  -4   4        5.29        4.70      1.11 o 
  -4  -4   4      825.79      824.98     20.36 o 
  -3  -4   4      114.38      110.91      4.84 o 
  -2  -4   4        8.42        9.89      1.00 o 
  -1  -4   4       88.75       96.82      5.17 o 
   0  -4   4      190.57      190.39      8.18 o 
   1  -4   4      433.27      445.57     10.27 o 
   2  -4   4     1494.02     1411.09     26.71 o 
   3  -4   4       79.25       82.09      3.29 o 
   4  -4   4      246.52      265.14     11.88 o 
   5  -4   4      365.42      364.72     13.66 o 
   6  -4   4       28.68       20.09      1.59 o 
   7  -4   4       39.77       41.53      2.14 o 
   8  -4   4        7.52        3.60      1.45 o 
   9  -4   4       34.25       44.84      2.42 o 
  10  -4   4       18.00       15.97      1.94 o 
  11  -4   4       22.49       21.43      1.97 o 
 -11  -3   4       11.55       10.27      1.66 o 
 -10  -3   4       32.40       33.12      2.94 o 
  -9  -3   4        8.37        9.47      2.14 o 
  -8  -3   4        6.75        6.15      1.45 o 
  -7  -3   4       85.16       81.55      2.97 o 
  -6  -3   4        3.97        5.57      1.18 o 
  -5  -3   4      195.03      217.05      7.48 o 
  -4  -3   4       52.81       49.49      1.94 o 
  -3  -3   4      872.88      876.86     20.24 o 
  -2  -3   4       70.20       72.82      2.98 o 
  -1  -3   4     1134.44     1076.37     15.30 o 
   0  -3   4        0.02        0.40      0.45 o 
   1  -3   4      309.84      324.79      8.59 o 
   2  -3   4      451.83      472.26     14.91 o 
   3  -3   4     3462.79     3464.95     41.02 o 
   4  -3   4     1238.19     1201.85     24.58 o 
   5  -3   4      376.49      351.87     13.11 o 
   6  -3   4       11.68       12.89      1.49 o 
   7  -3   4       19.24       18.39      1.66 o 
   8  -3   4      147.65      151.12      5.02 o 
   9  -3   4       19.35       20.64      2.32 o 
  10  -3   4        2.92        0.86      1.66 o 
  11  -3   4       18.75       21.40      1.87 o 
 -12  -2   4        3.75        4.98      2.66 o 
 -11  -2   4       51.80       55.22      2.94 o 
 -10  -2   4      112.34      106.39      3.84 o 
  -9  -2   4      110.84      115.66      4.05 o 
  -8  -2   4      101.13       96.40      3.74 o 
  -7  -2   4       92.55       99.75      3.87 o 
  -6  -2   4       24.08       16.56      1.52 o 
  -5  -2   4      256.78      263.52     11.95 o 
  -4  -2   4      628.53      675.67     17.95 o 
  -3  -2   4       33.84       32.64      1.35 o 
  -2  -2   4     2605.94     2554.53     32.76 o 
  -1  -2   4       36.99       31.98      1.14 o 
   0  -2   4      474.69      488.70      9.91 o 
   1  -2   4      332.44      327.99     10.56 o 
   2  -2   4      116.41      113.16      4.64 o 
   3  -2   4      181.09      206.56      7.13 o 
   4  -2   4      289.81      346.00     12.89 o 
   5  -2   4      420.65      379.13     13.70 o 
   6  -2   4       38.48       35.20      2.01 o 
   7  -2   4       45.96       43.67      2.28 o 
   8  -2   4       10.14       11.89      2.18 o 
   9  -2   4       45.85       44.12      3.11 o 
  10  -2   4        0.03       -0.35      1.45 o 
  11  -2   4        4.37        5.53      2.11 o 
 -12  -1   4        6.81        4.70      1.62 o 
 -11  -1   4        0.00       -1.80      1.80 o 
 -10  -1   4        0.32       -1.49      1.66 o 
  -9  -1   4       16.32       15.66      2.11 o 
  -8  -1   4      133.95      141.43      5.81 o 
  -7  -1   4        4.34        6.95      1.52 o 
  -6  -1   4      120.33      153.63      5.61 o 
  -5  -1   4       68.21       85.57      3.15 o 
  -4  -1   4     2027.41     2009.11     30.62 o 
  -3  -1   4       85.61       73.92      3.01 o 
  -2  -1   4     2183.55     2099.24     28.61 o 
  -1  -1   4     4066.90     3778.37     26.96 o 
   0  -1   4      346.03      322.42      7.89 o 
   1  -1   4     1723.43     1657.24     18.60 o 
   2  -1   4      420.55      399.38     13.76 o 
   3  -1   4     1881.94     1923.11     30.65 o 
   4  -1   4      268.21      279.41     12.72 o 
   5  -1   4        2.16        1.83      1.14 o 
   6  -1   4      153.94      158.76      5.85 o 
   7  -1   4       19.19       20.47      2.01 o 
   8  -1   4        0.92       -0.14      1.59 o 
   9  -1   4       28.59       32.29      2.70 o 
  10  -1   4       14.22       15.49      2.18 o 
  11  -1   4        0.48        2.00      2.11 o 
 -13   0   4        0.08       -0.45      1.97 o 
 -12   0   4       25.27       21.09      2.07 o 
 -11   0   4      219.94      216.08      8.27 o 
 -10   0   4       66.28       64.77      2.87 o 
  -9   0   4      152.45      140.33      5.12 o 
  -8   0   4      391.40      397.54     14.04 o 
  -7   0   4      275.60      286.54     12.05 o 
  -6   0   4      202.75      239.73     11.22 o 
  -5   0   4        0.20        1.31      0.73 o 
  -4   0   4      135.33      122.74      4.92 o 
  -3   0   4      428.76      422.64     13.39 o 
  -2   0   4      454.01      448.20     13.86 o 
  -1   0   4      286.94      285.24     14.86 o 
   0   0   4      880.95      864.55     13.22 o 
   1   0   4       18.13       16.72      0.78 o 
   2   0   4      296.87      299.86     12.24 o 
   3   0   4       18.63       16.56      1.28 o 
   4   0   4      186.65      195.99      6.75 o 
   5   0   4      181.80      191.10      6.54 o 
   6   0   4      172.24      170.95      5.88 o 
   7   0   4        2.53        2.32      1.38 o 
   8   0   4        1.12       -1.35      1.35 o 
   9   0   4       23.83       22.19      2.28 o 
  10   0   4       29.68       33.29      4.04 o 
 -13   1   4       33.45       24.10      3.53 o 
 -12   1   4        6.55        8.12      1.76 o 
 -11   1   4        0.90        2.14      1.56 o 
 -10   1   4       32.87       28.38      2.07 o 
  -9   1   4      283.60      246.14     10.49 o 
  -8   1   4        7.21        5.67      1.38 o 
  -7   1   4       63.76       77.68      3.04 o 
  -6   1   4       75.75       87.20      3.94 o 
  -5   1   4      147.08      143.91      5.99 o 
  -4   1   4       10.06       10.34      0.93 o 
  -3   1   4      783.62      723.64     17.92 o 
  -2   1   4       20.16       13.21      1.00 o 
  -1   1   4      316.98      327.81      8.35 o 
   0   1   4      618.72      589.63     11.63 o 
   1   1   4        0.03        1.80      0.67 o 
   2   1   4        3.97        1.52      0.86 o 
   3   1   4      141.66      146.33      6.06 o 
   4   1   4       77.61       80.76      3.22 o 
   5   1   4      248.85      263.47     11.39 o 
   6   1   4       33.73       36.51      2.07 o 
   7   1   4        4.18        3.25      1.83 o 
   8   1   4      119.07      125.35      4.39 o 
   9   1   4       48.82       46.92      2.63 o 
  10   1   4        1.22        1.31      2.80 o 
 -13   2   4        5.23        2.59      2.14 o 
 -12   2   4        0.03        1.90      1.83 o 
 -11   2   4        0.56        0.66      1.69 o 
 -10   2   4        6.71        5.70      1.66 o 
  -9   2   4       96.54      104.46      4.43 o 
  -8   2   4        1.54        3.59      1.31 o 
  -7   2   4      190.85      202.18      7.37 o 
  -6   2   4      283.91      295.85     12.20 o 
  -5   2   4       14.79       14.38      1.45 o 
  -4   2   4        3.14        4.56      0.90 o 
  -3   2   4      115.97      112.78      4.60 o 
  -2   2   4      526.43      468.02     15.42 o 
  -1   2   4      844.26      840.78     21.39 o 
   0   2   4      124.05      125.00      3.40 o 
   1   2   4       74.50       78.15      2.05 o 
   2   2   4        3.89        3.60      1.00 o 
   3   2   4      777.36      798.90     19.96 o 
   4   2   4        5.71        2.11      1.87 o 
   5   2   4      103.13      102.42      3.56 o 
   6   2   4       54.17       57.54      2.77 o 
   7   2   4        4.34        5.19      1.52 o 
   8   2   4        2.09        4.01      1.62 o 
   9   2   4        0.62       -0.76      1.90 o 
 -13   3   4        0.35       -0.80      1.28 o 
 -12   3   4       23.58       28.18      2.18 o 
 -11   3   4       89.14       95.73      3.42 o 
 -10   3   4       28.32       22.09      2.01 o 
  -9   3   4      104.44      115.32      4.19 o 
  -8   3   4      345.60      365.47     13.41 o 
  -7   3   4      210.84      229.83      7.41 o 
  -6   3   4      226.65      243.35     11.01 o 
  -5   3   4      426.15      423.55     14.92 o 
  -4   3   4      118.19      135.98      5.36 o 
  -3   3   4      486.33      446.90     15.01 o 
  -2   3   4     2748.62     2682.76     36.64 o 
  -1   3   4       22.11       17.40      1.94 o 
   0   3   4      346.76      328.98     17.05 o 
   1   3   4       22.14       24.23      1.07 o 
   2   3   4       14.34       13.46      0.97 o 
   3   3   4      115.92      121.05      4.36 o 
   4   3   4      145.41      165.46      6.50 o 
   5   3   4      249.42      258.81     10.32 o 
   6   3   4       42.69       44.81      2.52 o 
   7   3   4        1.18        2.49      1.42 o 
   8   3   4        2.11        2.97      1.56 o 
   9   3   4        0.35        4.08      2.94 o 
 -13   4   4       51.12       44.64      2.70 o 
 -12   4   4       24.23       25.31      2.11 o 
 -11   4   4       16.23       18.32      2.07 o 
 -10   4   4       27.62       32.26      2.28 o 
  -9   4   4       10.74       15.90      1.73 o 
  -8   4   4        8.05        9.51      1.49 o 
  -7   4   4      109.55      112.75      3.87 o 
  -6   4   4      135.30      150.88      5.33 o 
  -5   4   4       73.68       76.48      2.56 o 
  -4   4   4       27.97       34.16      1.66 o 
  -3   4   4      500.09      492.90     15.66 o 
  -2   4   4     1089.16     1011.97     22.00 o 
  -1   4   4      182.10      177.82      4.56 o 
   0   4   4      586.56      570.35     26.00 o 
   1   4   4       14.98        9.78      1.59 o 
   2   4   4       29.22       22.01      3.18 o 
   3   4   4        8.93       13.10      1.69 o 
   4   4   4       25.45       26.79      1.94 o 
   5   4   4       69.99       70.99      3.08 o 
   6   4   4        6.63        6.53      2.00 o 
   7   4   4        0.86       -0.31      1.45 o 
   8   4   4        5.27        5.98      2.49 o 
 -13   5   4       45.02       38.93      2.39 o 
 -12   5   4        3.50        1.31      2.45 o 
 -11   5   4      192.46      187.82      8.13 o 
 -10   5   4       15.91       14.31      1.80 o 
  -9   5   4      177.22      189.29      6.51 o 
  -8   5   4        0.05        0.35      1.21 o 
  -7   5   4       32.00       40.31      2.11 o 
  -6   5   4       16.13       22.33      2.07 o 
  -5   5   4      257.13      246.87     11.57 o 
  -4   5   4      286.04      340.02     13.03 o 
  -3   5   4       18.38       16.77      1.38 o 
  -2   5   4      167.23      141.09      5.92 o 
  -1   5   4      187.97      166.10      4.22 o 
   0   5   4      397.93      400.78      9.94 o 
   1   5   4        5.05        4.88      1.35 o 
   2   5   4        0.08       -0.86      0.86 o 
   3   5   4        0.06        0.69      1.28 o 
   4   5   4        2.25        4.80      1.59 o 
   5   5   4        2.00        1.80      1.35 o 
   6   5   4        0.61        3.18      1.66 o 
   7   5   4        4.65        4.32      2.28 o 
 -13   6   4       31.25       24.44      2.21 o 
 -12   6   4        2.29        3.59      1.45 o 
 -11   6   4        1.33        0.66      2.32 o 
 -10   6   4      123.17      114.98      4.50 o 
  -9   6   4      181.72      183.13      6.12 o 
  -8   6   4       24.94       26.48      2.35 o 
  -7   6   4       84.18       76.19      3.53 o 
  -6   6   4      508.46      532.03     15.68 o 
  -5   6   4      257.12      280.49     11.91 o 
  -4   6   4      130.00      130.51      4.88 o 
  -3   6   4      514.82      495.62     15.23 o 
  -2   6   4        0.40        0.17      1.00 o 
  -1   6   4       33.25       28.64      1.33 o 
   0   6   4      177.07      179.57      4.37 o 
   1   6   4       57.10       53.25      3.48 o 
   2   6   4        4.03        4.05      1.47 o 
   3   6   4        0.00        1.97      1.59 o 
   4   6   4        8.75        8.88      1.56 o 
   5   6   4       48.23       50.48      2.97 o 
   6   6   4        7.40        6.95      2.83 o 
 -13   7   4        0.68        2.63      2.00 o 
 -12   7   4        1.40        2.25      1.90 o 
 -11   7   4       55.42       55.05      3.35 o 
 -10   7   4      110.62      114.62      4.01 o 
  -9   7   4       65.57       70.23      2.94 o 
  -8   7   4       14.98       13.66      1.90 o 
  -7   7   4       89.49       93.49      3.25 o 
  -6   7   4      166.23      167.73      6.02 o 
  -5   7   4        4.05        2.04      1.11 o 
  -3   7   4       55.82       52.11      2.39 o 
  -2   7   4      212.06      209.42      6.99 o 
  -1   7   4       60.32       66.97      1.93 o 
   0   7   4       33.68       32.08      1.52 o 
   1   7   4        8.42        7.64      1.34 o 
   2   7   4        4.31        5.10      1.12 o 
   3   7   4        4.97        4.01      1.59 o 
   4   7   4       16.54       16.14      1.83 o 
   5   7   4        3.93        2.11      2.35 o 
 -13   8   4        0.06       -0.80      1.97 o 
 -12   8   4        0.34        0.38      2.04 o 
 -11   8   4        0.26       -1.31      1.31 o 
 -10   8   4      234.81      236.83      8.58 o 
  -9   8   4       44.55       41.32      2.45 o 
  -8   8   4       67.36       67.43      3.18 o 
  -7   8   4       14.24       11.79      1.97 o 
  -6   8   4       79.02       76.88      3.01 o 
  -5   8   4      296.31      289.61     11.91 o 
  -4   8   4        5.24        4.18      1.69 o 
  -3   8   4      107.06      109.82      4.25 o 
  -2   8   4       46.66       39.66      2.52 o 
  -1   8   4       51.97       50.52      2.90 o 
   0   8   4        3.51        1.15      3.51 o 
   1   8   4        0.23       -1.01      1.01 o 
   2   8   4        1.41        2.66      1.08 o 
   3   8   4       13.82       13.97      1.76 o 
   4   8   4       14.40       10.51      2.66 o 
 -12   9   4       13.97       11.96      3.15 o 
 -11   9   4        6.34        5.53      1.59 o 
 -10   9   4       21.35       26.17      2.77 o 
  -9   9   4       63.89       65.18      2.90 o 
  -8   9   4       49.98       48.03      2.59 o 
  -7   9   4        4.87        7.92      1.73 o 
  -6   9   4       27.14       29.18      2.18 o 
  -5   9   4       62.32       65.49      2.87 o 
  -4   9   4        6.65        5.67      1.42 o 
  -3   9   4        2.59        2.21      1.59 o 
  -2   9   4       18.14       19.98      1.94 o 
  -1   9   4       18.13       17.66      2.78 o 
   0   9   4        0.69       -0.13      1.31 o 
   1   9   4        0.39       -0.38      0.98 o 
   2   9   4        0.93        1.76      0.95 o 
   3   9   4        0.98       -0.21      2.25 o 
 -12  10   4        2.73        3.15      2.97 o 
 -11  10   4        0.38        1.14      1.83 o 
 -10  10   4       40.40       38.69      2.49 o 
  -9  10   4        9.78       10.06      1.83 o 
  -8  10   4        0.06       -1.18      1.18 o 
  -7  10   4       10.30        5.19      1.59 o 
  -6  10   4        0.86        1.24      1.31 o 
  -5  10   4       31.93       28.45      2.18 o 
  -4  10   4       31.57       25.17      2.25 o 
  -3  10   4      100.36       88.47      3.49 o 
  -2  10   4        0.20        0.59      1.18 o 
  -1  10   4        0.74        0.85      0.98 o 
   0  10   4        0.60        0.61      0.99 o 
   1  10   4        0.08        1.06      1.69 o 
 -11  11   4        2.33        2.70      2.83 o 
 -10  11   4        1.17        3.80      2.35 o 
  -9  11   4       15.38       11.23      1.97 o 
  -8  11   4       37.69       49.23      2.66 o 
  -7  11   4        0.24        1.62      1.38 o 
  -6  11   4        1.98        3.11      1.45 o 
  -5  11   4        5.99        6.81      1.76 o 
  -4  11   4       17.82       18.08      2.11 o 
  -3  11   4        4.17        3.66      1.45 o 
  -2  11   4        0.43        0.07      1.62 o 
  -1  11   4        0.00       -0.59      1.37 o 
   0  11   4       13.30       15.64      2.04 o 
  -9  12   4        2.61        4.18      2.21 o 
  -8  12   4        4.35        8.75      2.59 o 
  -7  12   4       17.58       13.48      2.97 o 
  -6  12   4        5.01        4.98      2.42 o 
  -5  12   4        0.01        1.07      1.94 o 
  -4  12   4        0.98       -1.94      2.00 o 
  -3  12   4        6.46        0.59      2.49 o 
  -1 -13   5        1.15        0.12      2.21 o 
   0 -13   5        8.75        9.35      2.70 o 
   1 -13   5        0.00        0.22      1.18 o 
   2 -13   5       16.42       18.29      2.18 o 
   3 -13   5        0.85        1.52      1.28 o 
   4 -13   5        1.43        2.42      1.49 o 
   5 -13   5       11.43       12.62      1.66 o 
   6 -13   5        0.23        1.11      1.42 o 
   7 -13   5       17.24       19.95      3.01 o 
   8 -13   5        2.08        4.74      2.07 o 
  -2 -12   5       49.99       52.80      3.98 o 
  -1 -12   5      158.18      163.77      4.91 o 
   0 -12   5       19.72       18.93      1.42 o 
   1 -12   5        5.24        4.92      1.05 o 
   2 -12   5        1.03        1.42      1.52 o 
   3 -12   5       23.46       22.71      1.97 o 
   4 -12   5        8.98        7.33      1.90 o 
   5 -12   5        8.25        9.37      1.59 o 
   6 -12   5       43.80       53.04      3.08 o 
   7 -12   5       11.72        7.95      1.69 o 
   8 -12   5       34.30       38.69      2.52 o 
   9 -12   5       19.79       17.70      3.15 o 
  -4 -11   5       29.90       25.31      3.63 o 
  -3 -11   5        1.22       -0.93      1.69 o 
  -2 -11   5        0.38        3.01      1.83 o 
  -1 -11   5       13.06       11.22      1.68 o 
   0 -11   5       79.80       74.18      3.39 o 
   1 -11   5       12.15        9.67      1.38 o 
   2 -11   5        2.46        1.45      1.42 o 
   3 -11   5       70.28       74.21      3.04 o 
   4 -11   5        3.16        6.08      1.38 o 
   5 -11   5       23.57       21.75      1.94 o 
   6 -11   5       11.00       12.89      2.11 o 
   7 -11   5       14.47       16.59      1.94 o 
   8 -11   5       23.08       25.03      2.42 o 
   9 -11   5       33.41       25.20      2.28 o 
  10 -11   5        0.67       -0.52      1.83 o 
  -6 -10   5        1.98        0.55      2.45 o 
  -5 -10   5        0.12        0.31      1.31 o 
  -4 -10   5        8.79        5.12      1.52 o 
  -3 -10   5        0.94       -1.11      1.35 o 
  -2 -10   5       83.05       86.25      3.25 o 
  -1 -10   5        0.94       -0.79      1.04 o 
   0 -10   5       64.68       67.85      2.28 o 
   1 -10   5        0.71        2.37      1.07 o 
   2 -10   5       25.81       20.67      1.90 o 
   3 -10   5       51.61       50.31      2.59 o 
   4 -10   5       52.37       51.52      2.66 o 
   5 -10   5       98.49      104.24      4.05 o 
   6 -10   5       17.87       20.09      2.35 o 
   7 -10   5       88.29       81.48      3.32 o 
   8 -10   5       27.56       26.83      2.25 o 
   9 -10   5       21.49       23.75      2.63 o 
  10 -10   5        7.79       15.38      2.73 o 
  11 -10   5        2.93        2.80      2.94 o 
  -7  -9   5        1.30        2.21      2.45 o 
  -6  -9   5        5.56        4.98      1.45 o 
  -5  -9   5       62.04       65.21      3.04 o 
  -4  -9   5       15.01       17.11      1.94 o 
  -3  -9   5       28.72       33.50      2.28 o 
  -2  -9   5        4.37        5.60      1.45 o 
  -1  -9   5        6.18        6.29      3.46 o 
   0  -9   5      102.23       98.85      3.41 o 
   1  -9   5      542.86      553.54     10.84 o 
   2  -9   5        6.20        6.64      1.52 o 
   3  -9   5      352.73      331.30     12.33 o 
   4  -9   5       14.18       19.39      1.80 o 
   5  -9   5      489.24      503.18     14.66 o 
   6  -9   5      164.94      174.56      5.78 o 
   7  -9   5      234.26      264.02      9.93 o 
   8  -9   5       36.59       32.53      2.35 o 
   9  -9   5        0.64        1.76      1.35 o 
  10  -9   5       18.79       15.07      2.04 o 
  11  -9   5       14.47       15.18      2.94 o 
  -8  -8   5       13.14       14.17      2.94 o 
  -7  -8   5        3.66        5.32      1.59 o 
  -6  -8   5       64.39       72.82      3.08 o 
  -5  -8   5      123.65      118.37      4.36 o 
  -4  -8   5       23.43       21.78      2.18 o 
  -3  -8   5      546.89      570.86     14.98 o 
  -2  -8   5       35.47       37.93      2.25 o 
  -1  -8   5      269.02      264.29      8.09 o 
   0  -8   5      217.25      224.72      6.16 o 
   1  -8   5        1.19        1.23      0.71 o 
   2  -8   5      243.96      253.32     11.18 o 
   3  -8   5        3.55        0.73      1.14 o 
   4  -8   5        8.17        7.12      1.52 o 
   5  -8   5        0.02        0.59      1.11 o 
   6  -8   5      279.09      267.72     10.91 o 
   7  -8   5       11.20        9.99      1.97 o 
   8  -8   5      191.60      195.40      8.62 o 
   9  -8   5        0.04       -1.69      1.69 o 
  10  -8   5      104.81       98.29      3.39 o 
  11  -8   5       20.62       33.43      3.46 o 
  -9  -7   5        0.46        3.18      2.39 o 
  -8  -7   5        3.34        1.97      1.35 o 
  -7  -7   5        0.15        2.11      1.42 o 
  -6  -7   5       31.43       30.22      2.28 o 
  -5  -7   5        1.57        0.03      1.42 o 
  -4  -7   5        0.83       -1.18      1.24 o 
  -3  -7   5      907.05      907.49     19.51 o 
  -2  -7   5      145.02      153.56      5.92 o 
  -1  -7   5      420.52      437.25     10.15 o 
   0  -7   5       11.31       11.01      1.14 o 
   1  -7   5      131.55      137.66      3.64 o 
   2  -7   5      541.15      508.65     16.42 o 
   3  -7   5        0.97        1.21      1.11 o 
   4  -7   5        4.43        3.25      1.28 o 
   5  -7   5       99.39       98.93      4.12 o 
   6  -7   5      106.71       97.61      3.56 o 
   7  -7   5       91.00       84.94      3.32 o 
   8  -7   5       71.15       66.91      2.94 o 
   9  -7   5        3.82        6.74      1.59 o 
  10  -7   5       41.58       37.03      2.52 o 
  11  -7   5       22.47       36.44      3.60 o 
  -9  -6   5        0.44        1.14      1.38 o 
  -8  -6   5        0.46       -0.38      1.66 o 
  -7  -6   5       23.60       24.96      1.94 o 
  -6  -6   5       89.16       91.89      3.39 o 
  -5  -6   5      125.92      115.44      4.36 o 
  -4  -6   5        3.55        2.49      1.21 o 
  -3  -6   5        9.97       11.17      1.52 o 
  -2  -6   5      225.09      245.20     10.73 o 
  -1  -6   5        2.52        3.77      1.33 o 
   0  -6   5       58.57       62.45      1.94 o 
   1  -6   5       94.18      109.41      3.02 o 
   2  -6   5      532.87      565.29     16.67 o 
   3  -6   5       52.32       50.25      2.42 o 
   4  -6   5        0.00       -0.55      1.11 o 
   5  -6   5       53.50       52.94      2.28 o 
   6  -6   5      384.25      391.28     13.13 o 
   7  -6   5      120.74      121.28      5.02 o 
   8  -6   5       68.44       68.54      3.01 o 
   9  -6   5        0.27       -1.07      1.62 o 
  10  -6   5        0.75        0.28      1.56 o 
  11  -6   5       16.38       22.75      3.08 o 
 -10  -5   5        1.43        3.18      2.25 o 
  -9  -5   5        1.22        0.80      1.76 o 
  -8  -5   5        0.39       -1.24      1.24 o 
  -7  -5   5        0.18        2.18      1.28 o 
  -6  -5   5      198.47      188.55      6.64 o 
  -5  -5   5       30.34       31.15      1.90 o 
  -4  -5   5       32.38       25.69      2.04 o 
  -3  -5   5        0.15        1.69      0.90 o 
  -2  -5   5        3.74        6.64      1.14 o 
  -1  -5   5      267.33      290.31      8.65 o 
   0  -5   5     1165.75     1243.51     17.72 o 
   1  -5   5      471.88      485.53     10.94 o 
   2  -5   5      598.64      671.16     18.53 o 
   3  -5   5      398.41      392.07     13.98 o 
   4  -5   5       91.05      103.50      3.84 o 
   5  -5   5       24.28       26.66      1.83 o 
   6  -5   5       69.44       63.56      2.66 o 
   7  -5   5        3.00        3.91      1.38 o 
   8  -5   5       24.42       26.17      1.97 o 
   9  -5   5        0.04        0.73      1.56 o 
  10  -5   5       23.20       25.06      2.21 o 
  11  -5   5        6.45        3.42      2.80 o 
 -11  -4   5        5.05        4.87      3.60 o 
 -10  -4   5        1.83        2.18      1.42 o 
  -9  -4   5        0.26       -0.17      2.04 o 
  -8  -4   5        8.10        7.99      1.56 o 
  -7  -4   5      152.17      148.05      5.26 o 
  -6  -4   5       12.25       11.62      1.56 o 
  -5  -4   5       65.06       64.15      2.46 o 
  -4  -4   5      322.70      322.15     12.75 o 
  -3  -4   5      499.20      513.97     15.97 o 
  -2  -4   5     1045.92     1050.61     23.12 o 
  -1  -4   5     1623.86     1776.10     20.88 o 
   0  -4   5      186.52      215.23      7.73 o 
   1  -4   5      409.89      436.84     11.53 o 
   2  -4   5       34.87       33.20      1.56 o 
   3  -4   5      410.18      437.12     14.75 o 
   4  -4   5      286.29      280.28     12.68 o 
   5  -4   5      415.04      440.34     14.42 o 
   6  -4   5       55.26       49.48      2.42 o 
   7  -4   5       55.20       58.40      2.56 o 
   8  -4   5      140.11      143.46      4.74 o 
   9  -4   5       29.76       28.69      2.21 o 
  10  -4   5        0.27       -0.07      1.62 o 
  11  -4   5       17.89       18.15      3.28 o 
 -11  -3   5        0.47       -0.69      1.38 o 
 -10  -3   5        1.08        1.04      1.42 o 
  -9  -3   5       88.54       92.23      3.32 o 
  -8  -3   5       13.38        9.47      1.62 o 
  -7  -3   5      124.33      123.36      5.15 o 
  -6  -3   5       28.68       32.36      2.11 o 
  -5  -3   5       38.63       47.92      2.04 o 
  -4  -3   5      270.71      310.44     12.51 o 
  -3  -3   5        3.45        1.94      1.24 o 
  -2  -3   5     1261.24     1283.08     24.36 o 
  -1  -3   5     1781.59     1785.05     20.28 o 
   0  -3   5       91.05       99.36      2.90 o 
   1  -3   5       98.49      115.04      3.40 o 
   2  -3   5     2069.08     2124.00     31.92 o 
   3  -3   5      462.24      457.69     14.76 o 
   4  -3   5      489.90      405.13     14.23 o 
   5  -3   5      270.78      268.89     11.60 o 
   6  -3   5       45.54       45.05      2.21 o 
   7  -3   5        9.34        7.61      1.56 o 
   8  -3   5       25.31       22.30      2.14 o 
   9  -3   5        4.93        1.21      2.35 o 
  10  -3   5        0.56       -1.28      1.28 o 
  11  -3   5        1.20        4.77      2.63 o 
 -12  -2   5        3.96        4.63      2.49 o 
 -11  -2   5       10.92       10.44      2.28 o 
 -10  -2   5       21.09       22.13      2.11 o 
  -9  -2   5      135.01      128.17      5.05 o 
  -8  -2   5        0.04        1.00      1.38 o 
  -7  -2   5       28.21       26.24      1.87 o 
  -6  -2   5        6.62        7.71      1.21 o 
  -5  -2   5       36.74       37.21      1.87 o 
  -4  -2   5       16.09        7.85      1.04 o 
  -3  -2   5       25.40       18.57      1.18 o 
  -2  -2   5     1002.31      938.69     20.29 o 
  -1  -2   5        3.92        8.02      0.65 o 
   0  -2   5        0.24       -0.22      0.42 o 
   1  -2   5      857.35      844.57     14.07 o 
   2  -2   5      213.85      227.59     10.77 o 
   3  -2   5      313.17      285.11     12.52 o 
   4  -2   5       36.97       32.33      2.14 o 
   5  -2   5      140.74      150.04      5.78 o 
   6  -2   5        0.00        0.38      1.07 o 
   7  -2   5       75.09       75.56      2.87 o 
   8  -2   5       23.53       23.54      2.04 o 
   9  -2   5        2.34        0.21      1.66 o 
  10  -2   5       11.19       11.86      1.87 o 
  11  -2   5       12.59       -2.45      3.21 o 
 -12  -1   5       42.02       39.52      2.39 o 
 -11  -1   5        5.35        8.02      2.04 o 
 -10  -1   5        0.51        0.00      1.35 o 
  -9  -1   5      150.99      157.49      5.16 o 
  -8  -1   5        1.26        2.42      1.24 o 
  -7  -1   5       82.64       88.65      3.67 o 
  -6  -1   5      110.34      103.27      4.08 o 
  -5  -1   5      322.43      356.10     13.73 o 
  -4  -1   5     1705.93     1706.79     28.43 o 
  -3  -1   5      629.28      621.91     16.79 o 
  -2  -1   5      477.61      439.35     14.71 o 
  -1  -1   5     1556.20     1471.92     17.78 o 
   0  -1   5       28.13       30.37      0.99 o 
   1  -1   5      517.84      473.26     10.73 o 
   2  -1   5     1074.49     1082.82     22.93 o 
   3  -1   5       93.63      101.47      3.91 o 
   4  -1   5      238.02      251.92     11.84 o 
   5  -1   5        7.33        8.95      1.49 o 
   6  -1   5       13.97       12.03      1.56 o 
   7  -1   5        7.89        8.40      2.04 o 
   8  -1   5        5.13        3.84      1.45 o 
   9  -1   5       30.98       29.04      2.25 o 
  10  -1   5        0.36        2.07      1.83 o 
 -13   0   5       20.71       18.63      3.28 o 
 -12   0   5       24.33       21.16      2.11 o 
 -11   0   5        0.01        1.69      1.42 o 
 -10   0   5      272.70      286.72     10.28 o 
  -9   0   5       37.71       36.65      2.21 o 
  -8   0   5       15.38       17.56      1.66 o 
  -7   0   5        9.15       11.82      1.56 o 
  -6   0   5        6.57        6.15      1.28 o 
  -5   0   5     1015.92     1004.48     22.51 o 
  -4   0   5        0.20        0.00      0.83 o 
  -3   0   5     2251.51     2247.62     32.45 o 
  -2   0   5       14.63       14.73      1.07 o 
  -1   0   5      248.78      217.77      5.79 o 
   0   0   5      701.68      671.20     22.80 o 
   1   0   5        5.11        4.89      0.75 o 
   2   0   5      590.98      633.86     18.15 o 
   3   0   5      384.12      389.94     14.22 o 
   4   0   5      158.52      187.16      6.61 o 
   5   0   5       60.28       70.58      3.15 o 
   6   0   5       17.61       16.87      1.76 o 
   7   0   5        0.19       -1.38      1.87 o 
   8   0   5       23.91       24.13      2.18 o 
   9   0   5        1.10        4.04      1.42 o 
  10   0   5        0.45        4.22      2.18 o 
 -13   1   5       17.68       12.65      2.66 o 
 -12   1   5        4.08        4.63      1.66 o 
 -11   1   5       83.98       81.34      3.18 o 
 -10   1   5       43.82       40.97      2.49 o 
  -9   1   5      357.84      353.30     12.58 o 
  -8   1   5       25.12       19.84      1.69 o 
  -7   1   5      149.72      149.71      5.81 o 
  -6   1   5      314.64      319.33     12.72 o 
  -5   1   5       30.68       40.21      1.83 o 
  -4   1   5       30.36       39.42      1.63 o 
  -3   1   5        9.02        4.87      0.93 o 
  -2   1   5      568.72      547.43     16.71 o 
  -1   1   5      512.13      511.01     18.80 o 
   0   1   5      416.54      403.94      9.89 o 
   1   1   5      539.94      578.84     12.40 o 
   2   1   5        7.26        9.02      1.14 o 
   3   1   5       35.81       42.08      2.25 o 
   4   1   5        0.04       -0.38      1.04 o 
   5   1   5       17.16       17.15      1.69 o 
   6   1   5        7.78        8.47      1.66 o 
   7   1   5       11.01       12.82      1.66 o 
   8   1   5       15.28       17.01      2.35 o 
   9   1   5        0.35        4.56      2.45 o 
 -13   2   5        1.04        0.59      2.25 o 
 -12   2   5       21.18       26.41      2.66 o 
 -11   2   5       38.77       36.82      2.45 o 
 -10   2   5       78.75       79.99      3.08 o 
  -9   2   5      219.29      214.89      6.75 o 
  -8   2   5      305.66      297.42     11.92 o 
  -7   2   5      153.96      161.00      6.33 o 
  -6   2   5       20.05       14.59      1.38 o 
  -5   2   5       51.98       58.62      2.28 o 
  -4   2   5        3.37        4.04      0.90 o 
  -3   2   5        0.25        0.24      0.73 o 
  -2   2   5      103.13       97.73      3.56 o 
  -1   2   5      595.03      618.94     12.40 o 
   0   2   5      101.15      110.31      4.84 o 
   1   2   5        0.79        0.54      0.59 o 
   2   2   5      138.06      149.81      5.68 o 
   3   2   5       42.56       39.18      2.25 o 
   4   2   5       28.32       36.20      2.04 o 
   5   2   5       12.22       10.58      1.87 o 
   6   2   5       24.22       19.91      2.59 o 
   7   2   5        0.00       -0.66      1.59 o 
   8   2   5        0.32       -0.86      1.14 o 
   9   2   5        7.47       12.44      2.87 o 
 -13   3   5       11.87       11.96      1.73 o 
 -12   3   5       26.31       31.08      2.28 o 
 -11   3   5      173.55      165.83      7.75 o 
 -10   3   5       64.12       61.34      3.25 o 
  -9   3   5       56.71       47.96      3.01 o 
  -8   3   5       54.50       53.60      2.49 o 
  -7   3   5      240.86      236.76     11.12 o 
  -6   3   5        9.61        7.95      1.45 o 
  -5   3   5      403.46      431.97     15.06 o 
  -4   3   5      236.15      225.39     10.98 o 
  -3   3   5        1.64        0.48      0.86 o 
  -2   3   5      128.84      120.58      4.43 o 
  -1   3   5      746.19      721.44     39.50 o 
   0   3   5      614.14      626.78     22.03 o 
   1   3   5        9.27        7.83      0.89 o 
   2   3   5        0.07        1.27      0.75 o 
   3   3   5       99.74       96.99      3.70 o 
   4   3   5       75.50       72.17      3.08 o 
   5   3   5      164.71      154.66      5.64 o 
   6   3   5       16.94       16.42      1.90 o 
   7   3   5        0.07        0.59      1.42 o 
   8   3   5        6.94        3.32      2.80 o 
 -13   4   5       33.65       28.07      2.18 o 
 -12   4   5        0.31        0.38      1.38 o 
 -11   4   5       19.39       17.94      2.04 o 
 -10   4   5        5.30        5.88      1.87 o 
  -9   4   5       20.28       24.51      1.94 o 
  -8   4   5        9.63        8.99      1.69 o 
  -7   4   5       38.06       43.19      2.39 o 
  -6   4   5       10.21        2.35      1.11 o 
  -5   4   5       18.13       11.03      1.31 o 
  -4   4   5      722.87      736.42     19.62 o 
  -3   4   5       34.65       56.29      2.73 o 
  -2   4   5      347.38      336.71     13.14 o 
  -1   4   5     1038.29     1014.24     16.08 o 
   0   4   5      202.18      208.63      5.20 o 
   1   4   5        1.65        0.64      0.76 o 
   2   4   5        1.96        2.02      0.94 o 
   3   4   5      176.27      181.91      6.06 o 
   4   4   5       92.00       93.17      3.74 o 
   5   4   5       46.89       48.27      2.66 o 
   6   4   5       55.71       52.76      2.73 o 
   7   4   5        4.48        6.53      2.52 o 
 -13   5   5       31.14       36.27      3.04 o 
 -12   5   5       32.24       42.14      2.52 o 
 -11   5   5      253.59      242.26      9.52 o 
 -10   5   5        0.82        4.32      1.69 o 
  -9   5   5        0.10       -0.66      1.90 o 
  -8   5   5       20.62       19.15      1.76 o 
  -7   5   5        1.25        2.28      1.07 o 
  -6   5   5      252.21      234.45      7.58 o 
  -5   5   5      457.07      459.11     15.02 o 
  -4   5   5       36.58       25.17      1.76 o 
  -3   5   5       32.45       37.38      1.90 o 
  -2   5   5       73.70       69.35      3.01 o 
  -1   5   5       37.33       35.20      1.44 o 
   0   5   5       19.36       20.07      1.50 o 
   1   5   5       21.13       19.94      1.47 o 
   2   5   5       17.88       16.84      2.49 o 
   3   5   5       82.19       79.61      3.39 o 
   4   5   5       14.86       15.45      2.11 o 
   5   5   5       87.64       87.98      3.32 o 
   6   5   5        1.07        1.76      1.21 o 
   7   5   5        9.85       10.92      2.87 o 
 -13   6   5        1.92        0.10      2.73 o 
 -12   6   5       17.28       15.76      1.97 o 
 -11   6   5        1.73        1.94      1.35 o 
 -10   6   5       21.90       25.20      2.18 o 
  -9   6   5       52.88       61.24      2.87 o 
  -8   6   5       84.01       84.28      3.25 o 
  -7   6   5        4.09        3.66      1.59 o 
  -6   6   5        3.16        2.73      1.21 o 
  -5   6   5       16.81       14.07      1.49 o 
  -4   6   5        0.09       -0.86      1.35 o 
  -3   6   5       11.53        7.19      1.38 o 
  -2   6   5     1078.70      975.58     20.54 o 
  -1   6   5       46.03       40.34      3.94 o 
   0   6   5      539.73      522.06     10.43 o 
   1   6   5      146.14      150.06      8.53 o 
   2   6   5        1.28        0.95      1.37 o 
   3   6   5       39.87       50.44      2.70 o 
   4   6   5       22.71       19.36      2.04 o 
   5   6   5        2.43        0.93      1.38 o 
   6   6   5        1.14        0.07      2.42 o 
 -13   7   5        7.16        7.47      2.56 o 
 -12   7   5        9.52        5.60      1.56 o 
 -11   7   5        5.65        3.56      1.59 o 
 -10   7   5       11.86       12.79      1.83 o 
  -9   7   5       37.66       46.85      3.18 o 
  -8   7   5       11.64       10.30      1.69 o 
  -7   7   5      125.41      129.65      4.95 o 
  -6   7   5        3.20        3.63      2.07 o 
  -5   7   5       54.58       56.61      2.49 o 
  -4   7   5       28.72       33.88      2.07 o 
  -3   7   5       48.05       47.20      2.49 o 
  -2   7   5      115.63      110.28      3.81 o 
  -1   7   5        9.13        8.79      1.81 o 
   0   7   5      121.13      118.21      3.10 o 
   1   7   5       99.17       98.94      2.67 o 
   2   7   5        8.45       10.96      1.25 o 
   3   7   5        0.01        0.59      1.35 o 
   4   7   5        5.45        5.25      1.35 o 
   5   7   5        3.36       -1.04      1.87 o 
 -13   8   5        7.63        2.35      2.90 o 
 -12   8   5        0.68        1.31      2.39 o 
 -11   8   5        4.47        5.05      1.56 o 
 -10   8   5        1.82        1.52      1.31 o 
  -9   8   5        0.75        0.55      1.66 o 
  -8   8   5      132.41      124.19      4.53 o 
  -7   8   5        1.07        1.24      1.35 o 
  -6   8   5      131.70      130.52      4.70 o 
  -5   8   5      178.09      170.38      8.82 o 
  -4   8   5       34.52       36.92      2.28 o 
  -3   8   5       89.86       77.85      3.01 o 
  -2   8   5       41.64       39.52      2.56 o 
  -1   8   5        3.57        4.24      1.14 o 
   0   8   5        4.68        7.42      3.30 o 
   1   8   5        8.48        5.86      2.33 o 
   2   8   5       33.03       34.27      2.73 o 
   3   8   5        0.62        3.42      1.97 o 
 -12   9   5       11.52       12.86      2.77 o 
 -11   9   5        0.48        1.97      1.76 o 
 -10   9   5       27.63       25.24      2.39 o 
  -9   9   5        5.40        6.01      1.87 o 
  -8   9   5       10.17       10.23      2.21 o 
  -7   9   5       11.34       10.06      2.42 o 
  -6   9   5       30.34       24.93      2.04 o 
  -5   9   5       11.49       10.16      1.62 o 
  -4   9   5        0.07       -0.38      2.04 o 
  -3   9   5       48.36       47.16      3.01 o 
  -2   9   5       11.18       15.14      2.07 o 
  -1   9   5        0.24       -0.52      1.04 o 
   0   9   5        3.00        1.56      1.04 o 
   1   9   5       12.39        9.26      1.24 o 
   2   9   5        2.62        1.29      1.55 o 
 -11  10   5       19.69       16.73      2.87 o 
 -10  10   5       38.14       38.17      2.45 o 
  -9  10   5        6.66        8.75      1.94 o 
  -8  10   5       14.05       18.29      2.52 o 
  -7  10   5       51.36       41.32      2.70 o 
  -6  10   5       11.09        7.64      1.66 o 
  -5  10   5       37.09       36.44      2.45 o 
  -4  10   5        1.00        2.73      1.62 o 
  -3  10   5        1.24        3.15      1.42 o 
  -2  10   5        0.65        2.21      1.52 o 
  -1  10   5        1.85        2.88      1.11 o 
   0  10   5        1.17        2.09      1.20 o 
   1  10   5        0.61        3.24      1.45 o 
 -10  11   5        1.42       -0.48      2.52 o 
  -9  11   5       70.50       66.18      4.43 o 
  -8  11   5        1.73        1.90      1.31 o 
  -7  11   5       12.55       11.03      1.73 o 
  -6  11   5        3.66        1.97      1.62 o 
  -5  11   5       13.96       16.35      2.59 o 
  -4  11   5        5.08        8.02      1.62 o 
  -3  11   5       24.84       30.11      3.32 o 
  -2  11   5        0.27        2.87      2.90 o 
  -1  11   5       11.68       10.66      2.31 o 
  -8  12   5        0.29       -0.66      2.00 o 
  -7  12   5        6.56        2.25      3.35 o 
  -6  12   5        2.87        6.74      2.35 o 
  -5  12   5        0.06       -0.80      1.76 o 
  -1 -13   6       11.37       11.23      2.16 o 
   0 -13   6        0.00        0.90      1.33 o 
   1 -13   6        1.04        1.86      1.32 o 
   2 -13   6        5.49        5.88      1.76 o 
   3 -13   6        7.34        5.39      1.42 o 
   4 -13   6       10.57        8.64      1.42 o 
   5 -13   6       30.91       30.28      2.14 o 
   6 -13   6        3.62        0.93      2.18 o 
   7 -13   6       15.01       17.32      3.11 o 
  -2 -12   6       24.07       23.02      3.53 o 
  -1 -12   6        0.05        0.43      0.97 o 
   0 -12   6        0.15        0.22      1.95 o 
   1 -12   6        0.80        0.31      1.07 o 
   2 -12   6       38.04       40.14      2.63 o 
   3 -12   6       12.25        9.68      1.76 o 
   4 -12   6        4.55        6.91      1.49 o 
   5 -12   6        0.18       -1.00      1.38 o 
   6 -12   6        0.11       -0.38      1.07 o 
   7 -12   6        5.14        1.87      1.90 o 
   8 -12   6       23.47       25.44      3.08 o 
   9 -12   6        2.50        5.70      2.35 o 
  -4 -11   6       33.71       32.77      3.84 o 
  -3 -11   6       37.93       46.57      2.49 o 
  -2 -11   6        0.39        1.28      1.35 o 
  -1 -11   6       10.13       11.61      1.46 o 
   0 -11   6       11.35        9.56      3.44 o 
   1 -11   6        6.27        5.41      1.11 o 
   2 -11   6       10.71        9.23      1.73 o 
   3 -11   6       75.73       66.98      3.11 o 
   4 -11   6       86.17       89.67      3.84 o 
   5 -11   6      236.91      250.50      9.34 o 
   6 -11   6       13.08       11.72      1.69 o 
   7 -11   6       34.04       38.38      2.32 o 
   8 -11   6        3.97        4.87      1.45 o 
   9 -11   6        3.67        2.80      2.77 o 
  -6 -10   6        2.51       -2.14      2.45 o 
  -5 -10   6       44.95       46.54      2.49 o 
  -4 -10   6        0.94        1.35      1.31 o 
  -3 -10   6       15.36       16.01      1.83 o 
  -2 -10   6       18.54       17.77      1.97 o 
  -1 -10   6      319.73      325.45     18.56 o 
   0 -10   6        7.42        9.09      1.50 o 
   1 -10   6        0.09       -0.30      0.85 o 
   2 -10   6        2.22        1.90      1.21 o 
   3 -10   6       65.39       66.19      3.01 o 
   4 -10   6       51.03       53.63      2.70 o 
   5 -10   6        3.77        2.63      1.28 o 
   6 -10   6      154.29      146.34      7.92 o 
   7 -10   6       99.28       96.77      3.42 o 
   8 -10   6        0.34        1.56      1.42 o 
   9 -10   6        1.75        1.38      1.24 o 
  10 -10   6       11.08       18.42      3.56 o 
  -7  -9   6       40.24       49.44      4.18 o 
  -6  -9   6       42.81       44.25      2.63 o 
  -5  -9   6        0.97        0.14      1.69 o 
  -4  -9   6        0.82        0.28      1.24 o 
  -3  -9   6       42.54       40.04      2.42 o 
  -2  -9   6        1.01        2.59      1.24 o 
  -1  -9   6      305.85      324.94      8.62 o 
   0  -9   6        4.48        3.52      1.22 o 
   1  -9   6        6.83        8.12      1.12 o 
   2  -9   6       84.25       79.68      3.63 o 
   3  -9   6       37.58       39.48      2.63 o 
   4  -9   6      117.67      121.55      4.12 o 
   5  -9   6      101.95      108.85      4.08 o 
   6  -9   6       25.48       22.30      2.01 o 
   7  -9   6       70.17       68.33      3.04 o 
   8  -9   6       47.95       46.75      2.77 o 
   9  -9   6       29.76       24.93      2.14 o 
  10  -9   6        8.42       16.42      2.59 o 
  -8  -8   6       42.38       35.96      3.77 o 
  -7  -8   6        3.62        2.73      1.35 o 
  -6  -8   6       10.79       14.62      1.90 o 
  -5  -8   6       22.62       24.17      2.14 o 
  -4  -8   6      437.66      449.12     13.03 o 
  -3  -8   6       18.66       16.14      1.87 o 
  -2  -8   6      643.16      646.00     16.38 o 
  -1  -8   6       51.04       47.77      1.75 o 
   0  -8   6       16.78       15.95      1.68 o 
   1  -8   6        0.36        0.92      1.61 o 
   2  -8   6        2.91       -0.03      1.49 o 
   3  -8   6      206.99      200.07      9.52 o 
   4  -8   6        7.05        6.98      1.69 o 
   5  -8   6      110.59      112.76      4.12 o 
   6  -8   6       30.63       18.98      2.14 o 
   7  -8   6      157.59      158.21      8.10 o 
   8  -8   6        3.75        1.38      1.38 o 
   9  -8   6        5.08        4.42      1.94 o 
  10  -8   6       33.01       39.27      2.45 o 
  11  -8   6        2.75        0.41      2.66 o 
  -9  -7   6        0.01       -2.21      2.21 o 
  -8  -7   6       11.68       10.30      2.11 o 
  -7  -7   6        5.67        8.95      1.69 o 
  -6  -7   6       18.19       14.73      1.87 o 
  -5  -7   6       59.99       56.40      2.73 o 
  -4  -7   6       61.64       72.41      3.15 o 
  -3  -7   6        1.27        2.04      1.76 o 
  -2  -7   6       37.37       34.75      2.11 o 
  -1  -7   6        5.49        3.37      1.30 o 
   0  -7   6       40.00       41.15      1.53 o 
   1  -7   6        8.25        5.32      0.93 o 
   2  -7   6        1.19        1.31      1.04 o 
   3  -7   6        2.42        3.21      1.04 o 
   4  -7   6      100.40      100.14      4.01 o 
   5  -7   6      307.96      321.83     12.36 o 
   6  -7   6       82.97       86.56      3.22 o 
   7  -7   6       16.96       19.91      2.11 o 
   8  -7   6        0.01        1.69      1.66 o 
   9  -7   6       16.26       14.24      1.73 o 
  10  -7   6        6.66        6.60      1.80 o 
  11  -7   6        9.49        7.64      3.04 o 
 -10  -6   6        5.45        6.88      3.39 o 
  -9  -6   6        3.18        5.12      1.97 o 
  -8  -6   6        0.39        4.39      1.59 o 
  -7  -6   6       17.83       18.39      1.87 o 
  -6  -6   6       27.87       24.62      2.04 o 
  -5  -6   6      261.11      231.35     10.28 o 
  -4  -6   6      297.88      287.58     11.43 o 
  -3  -6   6        0.24       -1.28      1.62 o 
  -2  -6   6       19.67       21.71      1.66 o 
  -1  -6   6       77.98       74.64      2.63 o 
   0  -6   6       10.10        7.74      1.04 o 
   1  -6   6      354.10      343.84      9.45 o 
   2  -6   6      169.67      174.21      6.78 o 
   3  -6   6       50.04       52.77      2.52 o 
   4  -6   6        6.90        5.57      1.76 o 
   5  -6   6        7.53        5.46      1.62 o 
   6  -6   6        9.07       12.69      1.87 o 
   7  -6   6      305.51      284.02     10.84 o 
   8  -6   6       15.93        9.96      2.11 o 
   9  -6   6       16.33       16.59      2.56 o 
  10  -6   6       36.17       36.51      2.35 o 
  11  -6   6        5.52       11.89      2.83 o 
 -10  -5   6       47.77       58.47      3.63 o 
  -9  -5   6        1.85        2.04      1.59 o 
  -8  -5   6        0.00        2.21      1.66 o 
  -7  -5   6       72.00       70.03      2.87 o 
  -6  -5   6       15.94       16.14      1.69 o 
  -5  -5   6       42.94       40.63      2.11 o 
  -4  -5   6      143.00      149.48      5.33 o 
  -3  -5   6      178.11      162.79      6.27 o 
  -2  -5   6       63.48       73.63      2.80 o 
  -1  -5   6        0.16       -0.06      0.56 o 
   0  -5   6      210.54      221.65      5.41 o 
   1  -5   6       10.21        9.08      0.84 o 
   2  -5   6      212.53      232.74     11.36 o 
   3  -5   6      123.98      123.91      4.98 o 
   4  -5   6       17.45       10.61      1.45 o 
   5  -5   6      589.64      603.77     17.08 o 
   6  -5   6       73.56       76.74      3.56 o 
   7  -5   6      457.41      431.72     12.82 o 
   8  -5   6       57.52       46.85      2.59 o 
   9  -5   6        0.95        0.14      1.49 o 
  10  -5   6        7.16        3.91      1.45 o 
  11  -5   6        1.94        0.55      2.28 o 
 -11  -4   6        5.24        5.81      2.73 o 
 -10  -4   6        0.06       -0.28      1.35 o 
  -9  -4   6       58.15       64.04      2.97 o 
  -8  -4   6        1.21        0.83      1.49 o 
  -7  -4   6        1.14       -1.49      1.97 o 
  -6  -4   6      114.02      110.28      4.36 o 
  -5  -4   6       38.39       43.01      2.07 o 
  -4  -4   6        2.93        7.33      1.21 o 
  -3  -4   6      240.48      255.63     11.40 o 
  -2  -4   6       11.29       10.37      1.21 o 
  -1  -4   6      136.55      128.71      7.53 o 
   0  -4   6       10.79       12.44      0.78 o 
   1  -4   6     2065.47     2174.39     45.97 o 
   2  -4   6      117.89      109.38      4.36 o 
   3  -4   6       87.95      100.52      4.12 o 
   4  -4   6      293.85      289.45     12.06 o 
   5  -4   6      105.90       93.88      4.01 o 
   6  -4   6     1218.65     1176.10     22.09 o 
   7  -4   6        2.33        1.11      1.35 o 
   8  -4   6       34.00       43.01      2.49 o 
   9  -4   6       30.39       34.50      2.49 o 
  10  -4   6       20.62       19.43      2.52 o 
 -11  -3   6       22.57       27.28      2.83 o 
 -10  -3   6        3.95        4.98      2.04 o 
  -9  -3   6        8.07       10.34      1.97 o 
  -8  -3   6        6.29        6.78      1.45 o 
  -7  -3   6       29.34       29.53      1.94 o 
  -6  -3   6        4.72        6.43      1.24 o 
  -5  -3   6      359.17      359.46     13.38 o 
  -4  -3   6      156.10      174.80      5.78 o 
  -3  -3   6      810.42      809.03     20.03 o 
  -2  -3   6      573.56      605.21     17.49 o 
  -1  -3   6      316.25      332.22      9.47 o 
   0  -3   6      964.81     1008.35     43.68 o 
   1  -3   6        5.66        3.79      1.05 o 
   2  -3   6       53.64       51.11      2.11 o 
   3  -3   6       21.05       26.48      1.76 o 
   4  -3   6        5.64        5.57      1.21 o 
   5  -3   6       13.56       13.27      1.59 o 
   6  -3   6       37.30       32.33      2.63 o 
   7  -3   6       78.42       88.25      3.15 o 
   8  -3   6        0.43        0.59      1.28 o 
   9  -3   6        0.23        1.52      1.52 o 
  10  -3   6       14.52       18.46      2.90 o 
 -12  -2   6       22.27       20.57      3.35 o 
 -11  -2   6       14.35        9.16      1.80 o 
 -10  -2   6        1.03        1.52      1.42 o 
  -9  -2   6       51.00       56.74      2.66 o 
  -8  -2   6        0.54        1.38      1.42 o 
  -7  -2   6       40.75       45.95      2.18 o 
  -6  -2   6        0.41        0.80      0.90 o 
  -5  -2   6       16.50       15.49      1.38 o 
  -4  -2   6      886.07      899.94     21.05 o 
  -3  -2   6     3782.56     3758.81     42.54 o 
  -2  -2   6        0.01       -0.59      1.00 o 
  -1  -2   6     1114.22     1167.10     29.06 o 
   0  -2   6      133.62      132.15      4.52 o 
   1  -2   6       49.91       49.30      1.43 o 
   2  -2   6        0.61       -0.31      0.97 o 
   3  -2   6      154.91      156.58      5.75 o 
   4  -2   6      143.71      147.83      5.36 o 
   5  -2   6       27.97       24.82      1.87 o 
   6  -2   6       35.06       29.73      2.07 o 
   7  -2   6        0.96        0.03      1.56 o 
   8  -2   6       22.99       24.82      2.14 o 
   9  -2   6        0.00        0.07      1.28 o 
  10  -2   6       13.79       17.32      2.90 o 
 -12  -1   6        1.58        2.70      1.59 o 
 -11  -1   6        0.00        2.00      1.69 o 
 -10  -1   6        0.56        2.39      1.66 o 
  -9  -1   6       52.39       53.77      2.70 o 
  -8  -1   6       14.23       17.39      1.66 o 
  -7  -1   6        2.99        2.70      1.14 o 
  -6  -1   6       57.27       50.77      2.07 o 
  -5  -1   6      202.07      190.83      6.89 o 
  -4  -1   6      426.54      491.87     15.83 o 
  -3  -1   6      377.29      339.37     13.43 o 
  -2  -1   6      168.43      183.30      6.65 o 
  -1  -1   6      247.24      268.31     14.94 o 
   0  -1   6       55.68       62.43      1.75 o 
   1  -1   6       71.65       77.69      2.91 o 
   2  -1   6      515.14      512.14     15.94 o 
   3  -1   6        0.15        2.11      0.97 o 
   4  -1   6       51.14       51.32      2.21 o 
   5  -1   6       47.41       49.62      2.32 o 
   6  -1   6        2.56        3.25      1.31 o 
   7  -1   6       12.01       11.37      1.76 o 
   8  -1   6        3.66        3.49      1.56 o 
   9  -1   6       15.31       20.19      2.63 o 
  10  -1   6        9.58       15.62      2.77 o 
 -13   0   6        5.98        6.67      2.25 o 
 -12   0   6       49.40       45.33      2.66 o 
 -11   0   6       45.13       43.22      2.45 o 
 -10   0   6       27.04       27.55      2.14 o 
  -9   0   6      181.38      174.82      6.02 o 
  -8   0   6       10.75       11.27      1.45 o 
  -7   0   6      152.37      163.86      6.26 o 
  -6   0   6      200.25      193.13      6.72 o 
  -5   0   6      412.77      442.74     15.30 o 
  -4   0   6       96.80       94.53      3.53 o 
  -3   0   6     1227.44     1245.03     24.54 o 
  -2   0   6      158.60      151.66      5.78 o 
  -1   0   6      886.74      967.41     27.10 o 
   0   0   6      145.42      166.42      4.36 o 
   1   0   6       46.90       53.60      2.27 o 
   2   0   6      975.51     1017.84     22.20 o 
   3   0   6        9.52       10.03      1.31 o 
   4   0   6       32.37       34.92      2.04 o 
   5   0   6      122.39      128.20      5.12 o 
   6   0   6       25.73       29.84      2.45 o 
   7   0   6        3.04        2.83      1.52 o 
   8   0   6       63.74       66.80      3.01 o 
   9   0   6        1.14        0.28      2.14 o 
 -13   1   6       25.59       20.50      3.32 o 
 -12   1   6        0.08        0.55      1.83 o 
 -11   1   6        0.40        3.49      1.52 o 
 -10   1   6        7.05        8.85      2.04 o 
  -9   1   6      443.42      433.78     13.55 o 
  -8   1   6      216.76      205.18      7.20 o 
  -7   1   6      194.67      226.88     10.59 o 
  -6   1   6       60.42       55.82      2.49 o 
  -5   1   6        7.29        7.05      1.04 o 
  -4   1   6      267.84      260.16     11.85 o 
  -3   1   6       18.23       22.82      1.38 o 
  -2   1   6      151.17      154.44      5.57 o 
  -1   1   6     2372.88     2443.28     24.86 o 
   0   1   6      144.34      164.91      4.20 o 
   1   1   6      349.33      401.18     10.38 o 
   2   1   6      198.39      213.99     10.49 o 
   3   1   6        0.47       -0.31      0.90 o 
   4   1   6        2.48        4.91      1.14 o 
   5   1   6       95.69       95.29      3.60 o 
   6   1   6        4.38        4.32      1.94 o 
   7   1   6        5.19        6.78      1.87 o 
   8   1   6        0.09       -1.18      1.38 o 
   9   1   6       42.68       44.70      3.91 o 
 -13   2   6        1.73        0.14      1.76 o 
 -12   2   6       16.57       12.89      2.11 o 
 -11   2   6        0.22        1.83      1.28 o 
 -10   2   6        1.94        4.11      1.49 o 
  -9   2   6      300.57      308.43     12.29 o 
  -8   2   6       14.27       13.45      1.76 o 
  -7   2   6       47.49       40.46      2.04 o 
  -6   2   6      122.56      109.44      3.70 o 
  -5   2   6      105.44      118.95      4.64 o 
  -4   2   6       21.24       23.82      1.49 o 
  -3   2   6        1.43        2.00      0.86 o 
  -2   2   6      521.40      539.80     16.15 o 
  -1   2   6      161.21      162.19      4.18 o 
   0   2   6      204.51      205.03      5.93 o 
   1   2   6      203.59      228.86      5.35 o 
   2   2   6       23.31       28.42      1.83 o 
   3   2   6        2.44        1.73      1.07 o 
   4   2   6       23.59       24.89      2.01 o 
   5   2   6      182.09      183.67      6.30 o 
   6   2   6        0.34       -0.52      1.28 o 
   7   2   6        2.21        3.25      1.59 o 
   8   2   6        1.31        0.80      2.28 o 
 -13   3   6        0.81       -0.21      1.07 o 
 -12   3   6        8.03        7.74      1.69 o 
 -11   3   6      186.93      166.78      5.16 o 
 -10   3   6      442.27      435.32     13.27 o 
  -9   3   6      123.71      118.00      3.84 o 
  -8   3   6      171.25      167.94      5.95 o 
  -7   3   6       43.18       46.78      2.25 o 
  -6   3   6       98.07      102.08      4.15 o 
  -5   3   6       10.10       10.51      1.49 o 
  -4   3   6        6.77        7.61      1.24 o 
  -3   3   6       12.03       15.42      1.35 o 
  -2   3   6      402.57      402.46     14.64 o 
  -1   3   6      123.41      111.39      3.11 o 
   0   3   6        1.15        0.06      0.83 o 
   1   3   6       24.01       21.59      1.18 o 
   2   3   6       15.92       23.16      1.35 o 
   3   3   6       66.46       62.00      2.70 o 
   4   3   6        3.09        2.70      1.18 o 
   5   3   6        2.90        1.73      1.73 o 
   6   3   6        5.85        6.50      1.59 o 
   7   3   6       19.56       20.71      1.94 o 
 -13   4   6        1.45        2.70      1.21 o 
 -12   4   6        6.32        3.60      1.59 o 
 -11   4   6       35.24       37.58      2.45 o 
 -10   4   6        6.93        5.46      1.59 o 
  -9   4   6      195.05      187.19      6.37 o 
  -8   4   6        0.00        0.38      1.73 o 
  -7   4   6      196.23      198.86      7.23 o 
  -6   4   6        2.37        1.52      1.21 o 
  -5   4   6      720.00      731.81     19.22 o 
  -4   4   6      182.14      187.58      6.23 o 
  -3   4   6       79.19       76.92      2.59 o 
  -2   4   6      167.97      166.07      6.44 o 
  -1   4   6      249.35      273.03      8.59 o 
   0   4   6        2.06        2.43      0.99 o 
   1   4   6        1.78        1.76      0.85 o 
   2   4   6       79.03       83.97      2.30 o 
   3   4   6        0.07        3.25      1.62 o 
   4   4   6      122.60      124.94      5.05 o 
   5   4   6        4.90        5.08      1.59 o 
   6   4   6        1.94        2.21      1.62 o 
   7   4   6        0.16       -1.21      1.94 o 
 -13   5   6        5.51        3.28      3.63 o 
 -12   5   6        0.33        3.25      1.45 o 
 -11   5   6        5.51        2.04      1.69 o 
 -10   5   6        2.38        5.57      1.87 o 
  -9   5   6       95.16      103.20      3.53 o 
  -8   5   6        9.07        7.71      1.45 o 
  -7   5   6       98.09      104.15      3.80 o 
  -6   5   6       35.43       35.02      2.04 o 
  -5   5   6       72.61       71.83      2.80 o 
  -4   5   6       11.54        5.53      1.28 o 
  -3   5   6      322.14      328.90     13.13 o 
  -2   5   6       35.68       32.16      2.59 o 
  -1   5   6        7.61        5.02      1.56 o 
   0   5   6      363.55      366.70     11.35 o 
   1   5   6       44.67       50.51      1.80 o 
   2   5   6      305.53      354.66     16.14 o 
   3   5   6        0.78        1.28      1.66 o 
   4   5   6       50.83       52.62      2.66 o 
   5   5   6        8.19        7.92      1.80 o 
   6   5   6        2.99        0.93      2.35 o 
 -13   6   6        7.47        2.07      2.80 o 
 -12   6   6        2.58        4.80      2.56 o 
 -11   6   6      146.27      146.26      7.20 o 
 -10   6   6       25.11       23.09      2.11 o 
  -9   6   6      236.33      262.54     10.73 o 
  -8   6   6       10.05        7.99      1.76 o 
  -7   6   6       64.20       66.64      2.80 o 
  -6   6   6      179.89      167.95      6.09 o 
  -5   6   6        4.21        2.56      1.18 o 
  -4   6   6       86.64       87.88      2.97 o 
  -3   6   6       34.82       38.48      2.18 o 
  -2   6   6       15.53        7.43      1.80 o 
  -1   6   6      352.91      381.41      9.25 o 
   0   6   6        0.94       -0.10      0.95 o 
   1   6   6        9.25        6.03      1.49 o 
   2   6   6       41.35       45.02      1.86 o 
   3   6   6       47.23       42.94      2.49 o 
   4   6   6       23.27       21.85      2.01 o 
   5   6   6        0.09        1.11      2.00 o 
 -13   7   6        5.99        5.25      2.49 o 
 -12   7   6       29.60       24.75      2.25 o 
 -11   7   6       59.91       53.08      2.77 o 
 -10   7   6       27.74       32.22      2.35 o 
  -9   7   6       49.16       49.34      2.87 o 
  -8   7   6       54.30       52.28      2.77 o 
  -7   7   6       38.42       33.23      2.28 o 
  -6   7   6      180.64      187.21      6.19 o 
  -5   7   6       13.34       11.37      1.73 o 
  -4   7   6       58.85       52.35      2.84 o 
  -3   7   6       23.50       23.37      1.97 o 
  -2   7   6      151.87      142.33      5.15 o 
  -1   7   6      150.93      145.17      3.58 o 
   0   7   6        9.98       12.45      2.23 o 
   1   7   6        0.86        1.16      1.90 o 
   2   7   6        0.90        0.94      0.95 o 
   3   7   6       27.29       24.61      2.32 o 
   4   7   6        0.06       -1.73      1.83 o 
 -13   8   6        4.99        7.78      2.63 o 
 -12   8   6       30.60       35.78      3.70 o 
 -11   8   6      110.34      103.58      3.49 o 
 -10   8   6       16.77       18.81      2.73 o 
  -9   8   6       14.94       11.68      1.69 o 
  -8   8   6        0.32       -1.69      1.69 o 
  -7   8   6      145.99      146.58      4.77 o 
  -6   8   6       13.15       12.69      1.90 o 
  -5   8   6       51.40       55.50      2.87 o 
  -4   8   6       46.37       44.98      2.45 o 
  -3   8   6        2.40        1.83      1.38 o 
  -2   8   6      132.82      107.30      3.70 o 
  -1   8   6       12.12       11.43      3.28 o 
   0   8   6        0.74        0.63      1.12 o 
   1   8   6       38.45       39.78      4.94 o 
   2   8   6        0.92        0.46      1.71 o 
   3   8   6        3.47        3.18      2.11 o 
 -12   9   6        4.98        2.52      2.28 o 
 -11   9   6        4.62        5.36      1.52 o 
 -10   9   6        0.00        1.38      1.42 o 
  -9   9   6        9.00        8.95      1.76 o 
  -8   9   6       13.05       11.75      1.66 o 
  -7   9   6       37.84       38.31      2.59 o 
  -6   9   6        8.45        4.63      1.62 o 
  -5   9   6        0.21        1.28      1.18 o 
  -4   9   6        5.09        4.25      1.49 o 
  -3   9   6        1.92        1.35      1.14 o 
  -2   9   6        7.49        3.15      1.59 o 
  -1   9   6        1.08        0.99      1.37 o 
   0   9   6       76.92       72.78      2.20 o 
   1   9   6        2.32       -0.31      1.64 o 
 -11  10   6       23.00       18.53      3.22 o 
 -10  10   6        0.01       -0.17      1.90 o 
  -9  10   6        0.18        1.24      1.35 o 
  -8  10   6       37.08       28.28      2.42 o 
  -7  10   6        7.97        4.67      1.56 o 
  -6  10   6        5.93        1.24      1.90 o 
  -5  10   6        2.58        1.35      1.31 o 
  -4  10   6        3.92        7.57      1.56 o 
  -3  10   6        1.98        1.56      1.49 o 
  -2  10   6        0.15       -0.45      1.42 o 
  -1  10   6        0.44        0.74      1.72 o 
  -9  11   6       10.64       15.45      3.80 o 
  -8  11   6        5.91        2.77      2.66 o 
  -7  11   6        2.22        3.84      2.07 o 
  -6  11   6        0.91        1.00      2.63 o 
  -5  11   6        0.14        2.14      1.87 o 
  -4  11   6       10.05       13.07      3.28 o 
  -3  11   6        0.07        1.76      2.00 o 
  -1 -13   7        6.01        3.55      1.81 o 
   0 -13   7       13.63       14.31      1.97 o 
   1 -13   7        5.01        3.76      1.59 o 
   2 -13   7        6.14       10.06      2.42 o 
   3 -13   7       13.19       18.11      2.59 o 
   4 -13   7       55.90       65.83      4.15 o 
   5 -13   7        9.17        9.68      2.83 o 
   6 -13   7        4.56        7.26      2.04 o 
   7 -13   7        1.86        4.74      2.25 o 
  -2 -12   7        1.67        5.36      1.97 o 
  -1 -12   7       30.35       31.05      2.11 o 
   0 -12   7        0.03       -1.25      1.25 o 
   1 -12   7       10.42        9.41      1.21 o 
   2 -12   7       10.60        7.92      1.59 o 
   3 -12   7       13.33       11.37      1.62 o 
   4 -12   7       57.04       52.28      2.73 o 
   5 -12   7        3.52        1.45      1.24 o 
   6 -12   7        0.19        0.48      1.62 o 
   7 -12   7        0.13       -0.59      1.69 o 
   8 -12   7        0.08        1.80      1.80 o 
  -4 -11   7        2.17        4.36      2.25 o 
  -3 -11   7        1.24        0.76      1.24 o 
  -2 -11   7        2.03        2.11      1.24 o 
  -1 -11   7        0.03       -0.94      0.94 o 
   0 -11   7        0.11       -0.65      0.86 o 
   1 -11   7       41.65       40.75      1.82 o 
   2 -11   7      106.25      115.59      4.22 o 
   3 -11   7       37.35       34.16      2.32 o 
   4 -11   7       13.49       12.03      2.04 o 
   5 -11   7       10.24        4.67      1.49 o 
   6 -11   7        7.36        7.19      1.62 o 
   7 -11   7       56.82       62.86      2.84 o 
   8 -11   7        3.32        3.94      1.80 o 
   9 -11   7        3.20        1.94      2.42 o 
  -6 -10   7        3.65        5.53      2.39 o 
  -5 -10   7       13.90       14.76      1.87 o 
  -4 -10   7       14.53        8.23      1.69 o 
  -3 -10   7       39.19       37.96      2.42 o 
  -2 -10   7       77.86       78.01      3.04 o 
  -1 -10   7       13.27       12.87      1.80 o 
   0 -10   7       11.47        9.48      1.49 o 
   1 -10   7      206.61      209.45     12.80 o 
   2 -10   7        0.52        2.49      1.42 o 
   3 -10   7       77.56       71.86      2.90 o 
   4 -10   7        3.48        1.80      1.42 o 
   5 -10   7      112.53      120.92      3.91 o 
   6 -10   7        3.50        1.83      1.42 o 
   7 -10   7       81.76       84.52      3.67 o 
   8 -10   7        0.36       -0.93      1.87 o 
   9 -10   7        1.68        1.00      2.07 o 
  -7  -9   7        2.44        4.49      2.97 o 
  -6  -9   7       14.53       12.62      1.83 o 
  -5  -9   7       21.24       19.53      1.90 o 
  -4  -9   7        0.48        2.18      1.35 o 
  -3  -9   7        2.14        3.32      1.73 o 
  -2  -9   7      238.08      241.22      9.28 o 
  -1  -9   7      101.39      100.81      2.63 o 
   0  -9   7       90.86       95.62      2.63 o 
   1  -9   7        2.34        2.85      1.03 o 
   2  -9   7      162.96      163.63      5.61 o 
   3  -9   7       88.47       81.34      3.25 o 
   4  -9   7       74.35       78.53      3.08 o 
   5  -9   7       68.10       69.47      3.29 o 
   6  -9   7       29.42       29.52      2.11 o 
   7  -9   7        2.52        0.66      1.35 o 
   8  -9   7        1.18       -1.28      1.28 o 
   9  -9   7        5.91        5.15      1.42 o 
  10  -9   7       20.29       20.47      3.08 o 
  -8  -8   7       22.24       24.44      3.77 o 
  -7  -8   7       15.11       16.59      1.83 o 
  -6  -8   7       15.68       15.69      2.11 o 
  -5  -8   7       17.64       18.81      2.39 o 
  -4  -8   7       47.73       44.64      2.56 o 
  -3  -8   7      113.23      114.11      3.94 o 
  -2  -8   7        3.51        4.70      1.35 o 
  -1  -8   7      249.73      250.25      7.51 o 
   0  -8   7       25.19       23.19      1.32 o 
   1  -8   7       18.54       18.38      1.29 o 
   2  -8   7      127.41      130.39      4.98 o 
   3  -8   7        8.02        8.54      1.56 o 
   4  -8   7      169.81      193.26      9.03 o 
   5  -8   7       48.06       48.79      2.80 o 
   6  -8   7       86.90       78.61      3.18 o 
   7  -8   7        3.15        0.28      1.18 o 
   8  -8   7       32.95       31.18      2.39 o 
   9  -8   7        1.67       -0.55      1.62 o 
  10  -8   7       25.77       38.44      3.84 o 
  -9  -7   7        1.85       -2.04      2.07 o 
  -8  -7   7       20.96       20.98      2.11 o 
  -7  -7   7        3.62        2.14      1.38 o 
  -6  -7   7        8.76        5.53      1.73 o 
  -5  -7   7        5.25        7.95      1.52 o 
  -4  -7   7        2.96        1.21      1.80 o 
  -3  -7   7      154.84      157.99      5.92 o 
  -2  -7   7      103.63      104.36      3.91 o 
  -1  -7   7       65.02       66.11      1.77 o 
   0  -7   7       32.18       28.70      1.34 o 
   1  -7   7        3.83        2.95      0.72 o 
   2  -7   7       28.99       30.15      1.97 o 
   3  -7   7        2.97        2.80      1.28 o 
   4  -7   7       24.48       22.71      1.83 o 
   5  -7   7        4.41        3.70      1.62 o 
   6  -7   7       46.05       46.64      2.49 o 
   7  -7   7       34.37       30.22      2.18 o 
   8  -7   7        2.42        4.49      1.69 o 
   9  -7   7        2.65        1.62      2.21 o 
  10  -7   7        8.58        7.47      2.35 o 
 -10  -6   7        3.44        4.25      2.80 o 
  -9  -6   7        1.58        3.08      2.28 o 
  -8  -6   7       16.78       18.70      2.11 o 
  -7  -6   7        0.09        2.83      1.52 o 
  -6  -6   7      165.57      167.67      5.74 o 
  -5  -6   7       17.25       16.28      1.90 o 
  -4  -6   7      872.10      851.29     19.05 o 
  -3  -6   7        0.01       -0.24      1.35 o 
  -2  -6   7      149.90      151.67      5.47 o 
  -1  -6   7      291.03      302.74     16.47 o 
   0  -6   7      212.46      231.76      8.92 o 
   1  -6   7        1.81        1.26      1.00 o 
   2  -6   7       77.93       83.49      3.46 o 
   3  -6   7       82.53       73.39      3.29 o 
   4  -6   7       16.25       18.56      1.69 o 
   5  -6   7       95.31       90.10      3.01 o 
   6  -6   7      109.44       99.37      3.63 o 
   7  -6   7       13.83       13.03      1.76 o 
   8  -6   7       20.13       19.29      2.52 o 
   9  -6   7        2.44        3.28      1.66 o 
  10  -6   7       35.17       48.44      3.91 o 
 -10  -5   7       63.39       69.12      4.36 o 
  -9  -5   7       23.89       21.78      2.07 o 
  -8  -5   7       80.14       73.21      3.08 o 
  -7  -5   7       62.34       65.70      3.49 o 
  -6  -5   7      114.21      111.76      4.08 o 
  -5  -5   7      404.64      419.85     14.21 o 
  -4  -5   7      183.88      194.93      6.85 o 
  -3  -5   7       67.09       59.00      2.32 o 
  -2  -5   7       22.24       25.62      1.66 o 
  -1  -5   7       25.64       31.56      1.25 o 
   0  -5   7       88.33       90.42      2.89 o 
   1  -5   7        0.17        1.34      0.61 o 
   2  -5   7        2.82        1.38      1.14 o 
   3  -5   7        0.15        0.45      0.83 o 
   4  -5   7        0.36       -0.90      0.93 o 
   5  -5   7        0.34        0.62      1.52 o 
   6  -5   7      418.82      405.31     12.79 o 
   7  -5   7       99.43       79.13      3.11 o 
   8  -5   7       33.01       31.36      2.52 o 
   9  -5   7        7.13        9.85      1.76 o 
  10  -5   7        2.61        3.77      2.14 o 
 -11  -4   7        7.01       12.55      2.66 o 
 -10  -4   7       40.21       38.79      2.49 o 
  -9  -4   7        2.97        0.66      1.59 o 
  -8  -4   7      113.59      115.04      4.29 o 
  -7  -4   7      334.54      347.02     11.53 o 
  -6  -4   7       61.68       57.06      2.49 o 
  -5  -4   7      227.20      216.35      7.10 o 
  -4  -4   7        4.00        2.66      1.45 o 
  -3  -4   7      197.09      248.62     11.36 o 
  -2  -4   7        4.23        2.14      0.86 o 
  -1  -4   7        4.69        3.20      0.65 o 
   0  -4   7      443.70      417.44     10.61 o 
   1  -4   7       11.92        8.24      1.61 o 
   2  -4   7       61.62       62.46      2.97 o 
   3  -4   7      211.98      208.91      7.03 o 
   4  -4   7      140.11      138.44      4.95 o 
   5  -4   7       27.93       28.56      1.97 o 
   6  -4   7       14.95       16.52      2.04 o 
   7  -4   7      105.22       91.86      3.56 o 
   8  -4   7       47.60       33.33      2.25 o 
   9  -4   7        3.79        4.56      2.04 o 
  10  -4   7        0.52        2.70      2.45 o 
 -11  -3   7        9.74        9.82      1.90 o 
 -10  -3   7       28.97       29.32      2.28 o 
  -9  -3   7        9.80       11.27      1.97 o 
  -8  -3   7      177.45      171.11      5.85 o 
  -7  -3   7        9.10       10.41      1.49 o 
  -6  -3   7       65.38       71.65      3.25 o 
  -5  -3   7       11.92       12.58      1.38 o 
  -4  -3   7       12.10       16.97      1.45 o 
  -3  -3   7      286.53      262.46     11.44 o 
  -2  -3   7      193.35      181.38      6.65 o 
  -1  -3   7       17.17       12.93      0.93 o 
   0  -3   7      124.90      120.37      7.49 o 
   1  -3   7      233.15      238.68      8.13 o 
   2  -3   7        6.56        5.74      1.00 o 
   3  -3   7      389.56      354.32     12.86 o 
   4  -3   7       84.09       92.24      4.08 o 
   5  -3   7      871.28      834.27     18.77 o 
   6  -3   7       93.13      106.39      4.22 o 
   7  -3   7      519.75      529.20     12.96 o 
   8  -3   7       27.89       25.82      2.49 o 
   9  -3   7        1.97        1.11      1.31 o 
  10  -3   7        0.96        0.83      2.18 o 
 -12  -2   7        0.00       -1.04      2.59 o 
 -11  -2   7        6.87        9.09      1.80 o 
 -10  -2   7        0.43        0.86      1.73 o 
  -9  -2   7      136.76      132.15      4.64 o 
  -8  -2   7       38.16       43.98      2.45 o 
  -7  -2   7       96.34       94.15      3.70 o 
  -6  -2   7      393.36      382.11     13.76 o 
  -5  -2   7        6.88        6.67      1.24 o 
  -4  -2   7      238.76      238.27      7.59 o 
  -3  -2   7     1168.12     1152.20     24.03 o 
  -2  -2   7      100.95      110.65      4.32 o 
  -1  -2   7        0.21        0.59      0.59 o 
   0  -2   7       12.56       11.63      0.84 o 
   1  -2   7      705.73      728.52     13.55 o 
   2  -2   7       40.15       31.33      1.90 o 
   3  -2   7       58.91       53.53      2.56 o 
   4  -2   7       20.48       20.36      1.69 o 
   5  -2   7       51.58       54.39      2.49 o 
   6  -2   7       10.72       10.65      1.59 o 
   7  -2   7       29.82       38.31      2.83 o 
   8  -2   7        4.42        2.32      1.38 o 
   9  -2   7       28.59       32.91      2.14 o 
 -12  -1   7        0.06       -0.80      1.31 o 
 -11  -1   7        0.01        2.39      1.76 o 
 -10  -1   7        4.46        4.60      1.38 o 
  -9  -1   7        0.03       -0.97      1.83 o 
  -8  -1   7        7.82       11.75      1.87 o 
  -7  -1   7        6.44        8.19      1.42 o 
  -6  -1   7      258.56      262.25     11.67 o 
  -5  -1   7      166.08      146.10      5.99 o 
  -4  -1   7      760.28      800.14     20.08 o 
  -3  -1   7        0.46        0.55      0.76 o 
  -2  -1   7      832.94      895.75     21.78 o 
  -1  -1   7       53.11       43.37      1.23 o 
   0  -1   7      110.08      113.21      3.14 o 
   1  -1   7       61.31       60.42      1.72 o 
   2  -1   7       25.00       25.20      1.59 o 
   3  -1   7       26.04       28.49      1.73 o 
   4  -1   7       40.61       39.76      2.45 o 
   5  -1   7        0.06        0.38      1.80 o 
   6  -1   7        8.35        8.92      1.80 o 
   7  -1   7       16.77       18.60      1.94 o 
   8  -1   7       13.59       10.61      1.87 o 
   9  -1   7        0.98        4.32      1.87 o 
 -13   0   7        0.47       -0.52      1.97 o 
 -12   0   7        2.11        3.32      1.52 o 
 -11   0   7        0.02        1.31      1.24 o 
 -10   0   7       48.79       54.04      2.80 o 
  -9   0   7       28.09       30.94      2.18 o 
  -8   0   7       60.12       58.51      2.52 o 
  -7   0   7      227.39      213.62      7.44 o 
  -6   0   7       10.85        9.40      1.28 o 
  -5   0   7       88.17       90.67      3.91 o 
  -4   0   7        0.87        1.00      0.93 o 
  -3   0   7     1343.72     1325.99     26.74 o 
  -2   0   7        3.47        2.28      0.93 o 
  -1   0   7      121.68      134.73      5.47 o 
   0   0   7      207.41      191.10      4.91 o 
   1   0   7      398.29      409.03     10.16 o 
   2   0   7        8.16        6.19      1.38 o 
   3   0   7        0.90        1.14      1.18 o 
   4   0   7        4.57        2.70      1.31 o 
   5   0   7        0.68       -0.10      1.35 o 
   6   0   7        0.05       -0.48      1.31 o 
   7   0   7        7.10        8.64      1.73 o 
   8   0   7        0.05        1.87      1.87 o 
   9   0   7        1.80        0.10      2.11 o 
 -13   1   7       24.39       24.72      3.46 o 
 -12   1   7       16.76       16.04      2.21 o 
 -11   1   7       37.17       36.65      2.39 o 
 -10   1   7       21.58       22.02      2.01 o 
  -9   1   7        0.38        2.25      1.66 o 
  -8   1   7      159.42      164.33      6.26 o 
  -7   1   7        8.75        9.30      1.62 o 
  -6   1   7       35.62       22.85      1.59 o 
  -5   1   7      130.08      120.35      5.02 o 
  -4   1   7      313.36      363.27     13.90 o 
  -3   1   7      222.70      230.32      7.65 o 
  -2   1   7       62.18       67.65      2.66 o 
  -1   1   7       36.88       40.21      1.30 o 
   0   1   7        1.31        1.19      0.65 o 
   1   1   7       43.99       45.98      2.11 o 
   2   1   7        0.78        2.28      1.31 o 
   3   1   7       50.39       57.71      2.49 o 
   4   1   7        2.13        1.62      1.28 o 
   5   1   7        4.56        3.73      1.28 o 
   6   1   7        2.89        3.08      1.21 o 
   7   1   7        2.14        0.80      1.73 o 
   8   1   7       36.99       48.33      4.29 o 
 -13   2   7        7.67        2.14      2.39 o 
 -12   2   7        1.77        0.07      1.31 o 
 -11   2   7      118.50      114.76      3.63 o 
 -10   2   7       29.56       28.07      2.21 o 
  -9   2   7        2.46        3.42      1.83 o 
  -8   2   7      558.75      545.50     16.41 o 
  -7   2   7       29.61       27.04      1.97 o 
  -6   2   7      107.56       94.10      3.84 o 
  -5   2   7       50.63       58.23      2.25 o 
  -4   2   7      246.92      223.58      7.62 o 
  -3   2   7      282.93      310.31     12.65 o 
  -2   2   7       33.52       33.92      2.28 o 
  -1   2   7       21.75       33.80      5.24 o 
   0   2   7      153.56      166.71      4.23 o 
   1   2   7        0.00       -0.79      0.79 o 
   2   2   7      277.04      302.46     12.19 o 
   3   2   7        0.11       -0.14      1.73 o 
   4   2   7       62.85       64.11      3.25 o 
   5   2   7        0.06       -1.45      1.45 o 
   6   2   7       55.89       56.67      2.84 o 
   7   2   7        0.02       -0.76      1.24 o 
 -13   3   7       27.14       26.72      3.11 o 
 -12   3   7       17.31       17.63      1.90 o 
 -11   3   7       11.27       12.79      1.73 o 
 -10   3   7      206.32      222.59      9.34 o 
  -9   3   7      258.44      247.67     11.18 o 
  -8   3   7      252.53      263.86     11.32 o 
  -7   3   7       31.31       27.80      1.87 o 
  -6   3   7       11.93       11.20      1.38 o 
  -5   3   7       21.65       20.95      1.80 o 
  -4   3   7       53.64       65.29      2.52 o 
  -3   3   7       40.54       47.37      2.42 o 
  -2   3   7      100.65      104.82      4.15 o 
  -1   3   7      209.62      228.63      7.80 o 
   0   3   7      122.12      122.55      5.31 o 
   1   3   7      101.98      110.31      4.76 o 
   2   3   7       16.59       14.58      1.28 o 
   3   3   7       10.08        9.85      1.66 o 
   4   3   7       13.16       15.04      1.73 o 
   5   3   7        0.43        1.11      1.28 o 
   6   3   7       11.62       12.13      1.90 o 
   7   3   7       14.13       16.45      3.35 o 
 -13   4   7        6.78        3.04      2.39 o 
 -12   4   7        0.86       -0.38      1.62 o 
 -11   4   7       37.30       37.55      2.49 o 
 -10   4   7        0.15        0.73      1.52 o 
  -9   4   7      201.08      204.88      9.55 o 
  -8   4   7       16.92       17.22      1.94 o 
  -7   4   7       72.86       81.37      3.53 o 
  -6   4   7        0.13        0.97      1.38 o 
  -5   4   7       20.87       24.13      1.80 o 
  -4   4   7      140.22      144.57      5.36 o 
  -3   4   7       65.86       67.71      2.80 o 
  -2   4   7       69.34       72.63      2.70 o 
  -1   4   7       14.61       10.28      1.03 o 
   0   4   7       32.02       28.88      1.44 o 
   1   4   7        7.00        5.33      1.04 o 
   2   4   7      108.24      119.11      4.55 o 
   3   4   7        0.07        0.86      1.49 o 
   4   4   7       25.63       24.72      2.01 o 
   5   4   7        0.54        0.17      1.35 o 
   6   4   7        3.92        2.56      2.21 o 
 -13   5   7        6.82        7.78      2.66 o 
 -12   5   7       47.68       42.42      2.52 o 
 -11   5   7      113.68      114.93      4.05 o 
 -10   5   7       65.43       63.31      2.90 o 
  -9   5   7      202.33      209.51      9.52 o 
  -8   5   7       50.47       48.20      2.59 o 
  -7   5   7      378.80      379.92     12.68 o 
  -6   5   7       68.62       63.08      2.66 o 
  -5   5   7       94.75       94.18      4.01 o 
  -4   5   7       27.68       28.73      2.04 o 
  -3   5   7      645.22      663.59     17.29 o 
  -2   5   7      195.08      201.19      6.51 o 
  -1   5   7      605.99      640.91     11.98 o 
   0   5   7        8.66        7.49      1.69 o 
   1   5   7        2.20        0.85      1.80 o 
   2   5   7       15.90       15.76      1.34 o 
   3   5   7       22.41       20.02      2.07 o 
   4   5   7        9.35       13.69      1.69 o 
   5   5   7        1.37        1.90      2.00 o 
 -13   6   7       22.71       31.53      4.29 o 
 -12   6   7       70.97       66.39      3.11 o 
 -11   6   7       70.89       75.31      3.08 o 
 -10   6   7       28.53       32.22      2.35 o 
  -9   6   7      178.62      167.99      5.40 o 
  -8   6   7        4.67        5.91      2.18 o 
  -7   6   7       94.67       90.58      3.42 o 
  -6   6   7        0.24        2.00      1.73 o 
  -5   6   7      362.72      346.23     13.27 o 
  -4   6   7       68.66       72.31      2.90 o 
  -3   6   7      200.31      202.32      9.66 o 
  -2   6   7      104.97      107.29      4.19 o 
  -1   6   7      501.30      530.08     12.51 o 
   0   6   7        1.06        1.80      1.05 o 
   1   6   7       13.81        8.33      5.12 o 
   2   6   7      112.49      127.00      4.39 o 
   3   6   7        0.05       -1.28      1.49 o 
   4   6   7       54.27       55.56      5.08 o 
 -13   7   7        0.00       -0.80      2.66 o 
 -12   7   7       43.71       49.96      2.52 o 
 -11   7   7        0.02        2.77      1.80 o 
 -10   7   7       87.47       81.96      3.22 o 
  -9   7   7        0.87        2.35      1.73 o 
  -8   7   7        3.65        4.63      1.56 o 
  -7   7   7        0.74        1.52      1.76 o 
  -6   7   7       69.20       64.18      3.08 o 
  -5   7   7        9.83       10.51      2.07 o 
  -4   7   7       25.83       28.28      2.11 o 
  -3   7   7       24.19       22.85      2.04 o 
  -2   7   7      114.99      112.59      3.91 o 
  -1   7   7        1.60        3.50      1.11 o 
   0   7   7      136.86      140.50      3.32 o 
   1   7   7       37.41       29.52      1.76 o 
   2   7   7       91.82       99.05      2.82 o 
   3   7   7        1.48        1.35      2.28 o 
 -12   8   7        0.25       -1.24      2.35 o 
 -11   8   7        5.09        4.80      1.38 o 
 -10   8   7        2.45        2.28      1.49 o 
  -9   8   7       11.38       13.21      1.83 o 
  -8   8   7        1.32        1.24      1.66 o 
  -7   8   7       50.25       57.71      3.25 o 
  -6   8   7       28.09       30.32      2.39 o 
  -5   8   7        7.05        7.81      2.04 o 
  -4   8   7        0.16        2.14      2.25 o 
  -3   8   7      144.41      134.36      4.67 o 
  -2   8   7        7.20        4.91      1.59 o 
  -1   8   7       56.09       40.49      2.66 o 
   0   8   7        1.89        1.96      1.17 o 
   1   8   7       10.48        9.99      2.25 o 
   2   8   7        0.57       -1.28      1.28 o 
 -11   9   7       18.07       18.77      3.25 o 
 -10   9   7        0.61        2.18      1.76 o 
  -9   9   7       43.32       42.56      2.45 o 
  -8   9   7        2.86        0.28      1.87 o 
  -7   9   7        4.53        6.19      1.56 o 
  -6   9   7        0.01       -0.31      1.62 o 
  -5   9   7        0.26       -1.56      1.56 o 
  -4   9   7       18.92       24.41      2.21 o 
  -3   9   7        0.13        1.62      1.28 o 
  -2   9   7        0.72        0.10      1.35 o 
  -1   9   7       77.43       79.94      5.38 o 
   0   9   7        8.65        7.88      2.59 o 
 -10  10   7        0.70        0.28      2.04 o 
  -9  10   7       46.88       46.33      4.22 o 
  -8  10   7        0.20        1.97      1.28 o 
  -7  10   7       86.57       88.46      3.39 o 
  -6  10   7        0.64       -1.31      1.38 o 
  -5  10   7       40.34       41.90      2.63 o 
  -4  10   7        7.15        4.94      1.52 o 
  -3  10   7       18.79       17.42      3.15 o 
  -2  10   7       25.43       21.16      3.49 o 
  -8  11   7        0.02        1.28      2.25 o 
  -7  11   7       12.12        7.16      3.01 o 
  -6  11   7       11.45       19.05      3.04 o 
  -5  11   7        2.13        4.94      2.11 o 
   0 -13   8        2.27        0.39      1.79 o 
   1 -13   8       11.87       10.09      2.06 o 
   2 -13   8        2.43        2.28      2.28 o 
   3 -13   8        0.01       -0.66      1.69 o 
   4 -13   8        4.66       -0.38      2.45 o 
   5 -13   8        1.00       -0.07      1.97 o 
   6 -13   8       17.75       15.49      3.60 o 
  -2 -12   8        7.35        5.95      2.49 o 
  -1 -12   8       17.01       18.04      1.31 o 
   0 -12   8        0.27        0.05      1.38 o 
   1 -12   8        6.63        4.85      1.21 o 
   2 -12   8       56.16       54.25      2.90 o 
   3 -12   8      105.51      104.10      3.67 o 
   4 -12   8        6.39        6.26      1.97 o 
   5 -12   8        2.22        1.94      1.24 o 
   6 -12   8        6.67        3.87      2.11 o 
   7 -12   8        0.58        1.66      1.80 o 
  -4 -11   8        0.00        0.76      1.87 o 
  -3 -11   8        5.93        5.32      1.80 o 
  -2 -11   8        0.01        1.97      1.59 o 
  -1 -11   8       11.87       13.32      1.48 o 
   0 -11   8      145.40      152.40      9.93 o 
   1 -11   8       14.91       14.15      4.77 o 
   2 -11   8       29.63       27.28      2.32 o 
   3 -11   8       92.76       76.60      3.15 o 
   4 -11   8       59.77       59.16      2.87 o 
   5 -11   8        8.38        9.30      2.00 o 
   6 -11   8       29.40       28.73      2.35 o 
   7 -11   8        1.14        2.14      1.66 o 
   8 -11   8       21.71       22.54      3.42 o 
  -6 -10   8        2.02        4.18      1.94 o 
  -5 -10   8        3.98        3.53      1.97 o 
  -4 -10   8        2.29        1.56      1.49 o 
  -3 -10   8        0.13        0.55      1.62 o 
  -2 -10   8       62.47       61.86      2.84 o 
  -1 -10   8        0.07        0.18      2.16 o 
   0 -10   8        1.50        0.21      0.93 o 
   1 -10   8        3.98        4.49      1.50 o 
   2 -10   8        2.10       -0.41      1.97 o 
   3 -10   8        9.44       13.79      1.97 o 
   4 -10   8        4.77        6.50      1.45 o 
   5 -10   8        1.74        2.28      1.66 o 
   6 -10   8        3.80        3.80      1.66 o 
   7 -10   8        0.86       -1.94      1.94 o 
   8 -10   8       12.67        9.96      2.00 o 
   9 -10   8        2.40        4.04      2.28 o 
  -7  -9   8       24.02       20.60      3.08 o 
  -6  -9   8        1.32        2.52      1.31 o 
  -5  -9   8       25.57       27.45      2.11 o 
  -4  -9   8       19.18       19.26      1.94 o 
  -3  -9   8       22.05       22.61      2.07 o 
  -2  -9   8       21.37       20.12      2.32 o 
  -1  -9   8      251.38      262.53      7.17 o 
   0  -9   8       44.99       45.77      1.77 o 
   1  -9   8        1.66        0.74      1.04 o 
   2  -9   8        3.63        2.14      1.31 o 
   3  -9   8        2.41        3.39      1.38 o 
   4  -9   8      320.52      287.63     10.67 o 
   5  -9   8       13.17       17.11      1.76 o 
   6  -9   8        0.97        3.32      1.38 o 
   7  -9   8        0.14        0.97      1.45 o 
   8  -9   8        0.03       -0.83      1.83 o 
   9  -9   8        2.27        1.38      1.97 o 
  -8  -8   8       56.18       55.32      4.77 o 
  -7  -8   8        0.83        0.52      1.31 o 
  -6  -8   8        3.71        4.22      1.94 o 
  -5  -8   8        1.25       -0.62      1.45 o 
  -4  -8   8       61.51       61.65      2.77 o 
  -3  -8   8        0.15       -1.21      1.83 o 
  -2  -8   8      556.13      556.11     14.36 o 
  -1  -8   8      169.03      165.84      5.90 o 
   0  -8   8       59.49       48.48      4.06 o 
   1  -8   8        0.48        0.13      1.11 o 
   2  -8   8       16.65       13.14      1.97 o 
   3  -8   8       68.74       63.91      2.84 o 
   4  -8   8        6.34        4.18      1.28 o 
   5  -8   8      315.23      290.08     10.77 o 
   6  -8   8       65.05       50.97      2.56 o 
   7  -8   8        0.75        1.90      1.38 o 
   8  -8   8       25.47       23.06      2.18 o 
   9  -8   8        0.00       -1.76      1.76 o 
  -9  -7   8        5.49        8.43      2.70 o 
  -8  -7   8       15.12       19.26      2.07 o 
  -7  -7   8        0.76        2.77      1.80 o 
  -6  -7   8       22.36       22.78      2.25 o 
  -5  -7   8       78.08       81.54      3.04 o 
  -4  -7   8      102.45      101.89      3.67 o 
  -3  -7   8        0.48       -0.90      1.21 o 
  -2  -7   8      590.07      545.82     15.72 o 
  -1  -7   8      338.25      323.81      8.65 o 
   0  -7   8      106.68      100.99      2.70 o 
   1  -7   8       92.65      101.63      2.96 o 
   2  -7   8       90.60       99.02      3.94 o 
   3  -7   8       83.73       79.96      3.42 o 
   4  -7   8      369.19      356.77     12.44 o 
   5  -7   8       47.91       39.62      2.35 o 
   6  -7   8       47.97       43.12      2.59 o 
   7  -7   8        8.15        6.15      1.59 o 
   8  -7   8        6.91        9.13      1.56 o 
   9  -7   8       28.60       26.45      2.21 o 
  10  -7   8        1.02        1.24      2.07 o 
 -10  -6   8       31.25       43.94      4.25 o 
  -9  -6   8        5.99        5.67      1.66 o 
  -8  -6   8       13.72       19.74      2.01 o 
  -7  -6   8        8.19        6.50      1.62 o 
  -6  -6   8       13.28       12.58      1.66 o 
  -5  -6   8      127.61      129.14      4.46 o 
  -4  -6   8       31.56       28.52      2.01 o 
  -3  -6   8       75.57       63.60      2.56 o 
  -2  -6   8       15.00       14.04      1.73 o 
  -1  -6   8        8.50        5.88      1.45 o 
   0  -6   8       79.78       73.53      5.95 o 
   1  -6   8      146.32      158.00      4.05 o 
   2  -6   8     1343.14     1303.44     24.73 o 
   3  -6   8        1.12        0.03      1.11 o 
   4  -6   8      103.40      110.27      4.32 o 
   5  -6   8       18.17       15.69      1.76 o 
   6  -6   8        5.26        0.83      1.18 o 
   7  -6   8       98.81       97.15      3.70 o 
   8  -6   8        0.04        0.76      1.24 o 
   9  -6   8        0.16       -0.03      1.24 o 
  10  -6   8        0.24       -1.07      1.87 o 
 -10  -5   8        0.02       -0.03      2.04 o 
  -9  -5   8       63.08       62.03      2.97 o 
  -8  -5   8      136.26      154.00      6.92 o 
  -7  -5   8      142.27      130.49      5.15 o 
  -6  -5   8       16.23       17.87      1.87 o 
  -5  -5   8       17.76       16.80      1.83 o 
  -4  -5   8       15.95       11.17      1.87 o 
  -3  -5   8       52.97       51.42      2.21 o 
  -2  -5   8       34.12       29.35      2.07 o 
  -1  -5   8      170.06      186.13      4.71 o 
   0  -5   8       29.34       28.62      1.32 o 
   1  -5   8       91.68       91.56      3.15 o 
   2  -5   8       53.03       48.65      2.18 o 
   3  -5   8      108.98      103.47      4.39 o 
   4  -5   8      159.50      151.28      5.54 o 
   5  -5   8        0.44        1.42      1.45 o 
   6  -5   8        1.87        0.59      1.94 o 
   7  -5   8       10.59       12.06      1.76 o 
   8  -5   8       21.90       22.68      2.32 o 
   9  -5   8       13.99       12.58      1.66 o 
 -11  -4   8        4.28        0.55      2.59 o 
 -10  -4   8       25.50       24.20      2.35 o 
  -9  -4   8        4.65        6.15      1.56 o 
  -8  -4   8        0.01       -0.93      1.38 o 
  -7  -4   8       38.11       29.46      2.18 o 
  -6  -4   8       48.43       49.58      2.49 o 
  -5  -4   8      353.78      332.91     12.85 o 
  -4  -4   8       16.32       18.94      1.76 o 
  -3  -4   8       62.21       73.18      3.08 o 
  -2  -4   8       55.05       62.32      2.52 o 
  -1  -4   8       50.95       48.19      1.45 o 
   0  -4   8      150.83      136.79      4.22 o 
   1  -4   8       31.12       28.36      1.68 o 
   2  -4   8       77.98       77.34      3.35 o 
   3  -4   8       35.88       31.19      2.04 o 
   4  -4   8        6.08        5.70      1.38 o 
   5  -4   8       58.15       61.93      2.80 o 
   6  -4   8      357.40      359.35     11.12 o 
   7  -4   8       35.61       35.09      2.66 o 
   8  -4   8       53.84       44.74      2.63 o 
   9  -4   8        2.16        2.80      1.76 o 
 -11  -3   8      102.17      104.93      3.39 o 
 -10  -3   8       41.40       45.98      2.73 o 
  -9  -3   8       81.66       84.69      3.25 o 
  -8  -3   8      208.47      178.99      5.81 o 
  -7  -3   8      585.39      606.33     15.71 o 
  -6  -3   8       18.61       20.29      2.04 o 
  -5  -3   8      464.55      472.21     15.16 o 
  -4  -3   8      160.12      159.93      5.92 o 
  -3  -3   8        0.02       -0.21      0.83 o 
  -2  -3   8       50.74       50.80      2.18 o 
  -1  -3   8      118.92      139.87      3.67 o 
   0  -3   8        2.58        1.06      0.83 o 
   1  -3   8        0.01        0.35      0.64 o 
   2  -3   8       16.16       15.80      1.56 o 
   3  -3   8       99.83       99.83      4.15 o 
   4  -3   8        9.36       11.65      1.52 o 
   5  -3   8        0.87        0.76      1.18 o 
   6  -3   8      193.09      185.61      5.61 o 
   7  -3   8       54.55       48.86      2.77 o 
   8  -3   8        0.27        1.76      1.31 o 
   9  -3   8       10.06       10.85      2.83 o 
 -12  -2   8       29.08       31.77      4.04 o 
 -11  -2   8        1.60        2.59      1.45 o 
 -10  -2   8        3.00        5.50      1.52 o 
  -9  -2   8        0.68       -0.28      1.42 o 
  -8  -2   8      191.16      215.18      9.69 o 
  -7  -2   8      230.92      215.08      7.41 o 
  -6  -2   8       60.78       58.37      2.42 o 
  -5  -2   8      182.95      185.77      6.68 o 
  -4  -2   8        0.92       -1.07      1.07 o 
  -3  -2   8       65.94       56.13      2.18 o 
  -2  -2   8       37.19       38.00      1.80 o 
  -1  -2   8       14.31       16.45      1.21 o 
   0  -2   8        1.03        3.58      1.26 o 
   1  -2   8       53.76       53.10      1.55 o 
   2  -2   8       71.69       73.67      2.73 o 
   3  -2   8        5.54        3.53      1.14 o 
   4  -2   8        2.41        4.67      1.62 o 
   5  -2   8      287.53      284.65     10.63 o 
   6  -2   8       10.45       13.10      1.69 o 
   7  -2   8        0.69       -0.24      1.62 o 
   8  -2   8        0.37        0.80      1.28 o 
   9  -2   8        0.07        1.11      2.00 o 
 -12  -1   8       25.35       31.29      3.70 o 
 -11  -1   8        6.22        2.45      1.87 o 
 -10  -1   8        3.55        1.52      1.38 o 
  -9  -1   8       19.37       24.10      1.97 o 
  -8  -1   8      144.78      138.94      5.36 o 
  -7  -1   8       57.56       56.88      2.46 o 
  -6  -1   8       13.49       18.46      1.69 o 
  -5  -1   8       29.14       33.16      2.14 o 
  -4  -1   8      228.59      217.16      7.58 o 
  -3  -1   8       86.77       93.54      3.74 o 
  -2  -1   8        0.62        0.69      0.86 o 
  -1  -1   8      194.88      178.76      4.31 o 
   0  -1   8      188.53      202.16      4.97 o 
   1  -1   8      211.20      214.75      5.26 o 
   2  -1   8      210.63      204.04     10.18 o 
   3  -1   8       27.90       27.90      1.97 o 
   4  -1   8       65.85       59.06      2.52 o 
   5  -1   8       76.95       80.71      3.04 o 
   6  -1   8       19.37       15.42      1.69 o 
   7  -1   8      122.56      122.72      4.08 o 
   8  -1   8        0.91       -0.52      2.07 o 
 -13   0   8        1.69       -1.24      1.80 o 
 -12   0   8       14.78       13.10      1.80 o 
 -11   0   8        7.17        8.09      1.66 o 
 -10   0   8       53.20       56.19      2.87 o 
  -9   0   8        0.21        1.62      1.35 o 
  -8   0   8      389.73      395.40     13.51 o 
  -7   0   8       14.80       11.79      2.01 o 
  -6   0   8       33.19       29.46      1.90 o 
  -5   0   8      608.19      623.69     17.43 o 
  -4   0   8       86.57      115.43      4.84 o 
  -3   0   8       36.23       26.90      1.66 o 
  -2   0   8      250.42      280.78     11.78 o 
  -1   0   8       31.26       31.25      1.23 o 
   0   0   8        0.19        0.75      0.76 o 
   1   0   8      124.65      124.95      3.47 o 
   2   0   8        0.54        1.52      1.21 o 
   3   0   8       41.41       39.42      2.45 o 
   4   0   8        0.84        2.52      1.45 o 
   5   0   8        2.57        4.84      1.35 o 
   6   0   8       22.57       18.32      2.14 o 
   7   0   8       37.93       29.91      2.39 o 
   8   0   8        0.00       -0.17      1.83 o 
 -13   1   8        0.02       -1.35      1.76 o 
 -12   1   8        0.07        1.83      1.87 o 
 -11   1   8        4.00        5.84      1.52 o 
 -10   1   8       13.02       13.52      1.69 o 
  -9   1   8       17.78       20.50      1.90 o 
  -8   1   8        8.38        8.05      1.45 o 
  -7   1   8       30.84       31.67      2.42 o 
  -6   1   8      962.89      919.40     20.99 o 
  -5   1   8        4.52        5.84      1.21 o 
  -4   1   8      463.79      466.60     15.68 o 
  -3   1   8       52.43       52.91      2.14 o 
  -2   1   8      447.82      516.51     15.71 o 
  -1   1   8        1.63        1.88      0.74 o 
   0   1   8      351.48      375.48      9.69 o 
   1   1   8       14.77       13.65      1.14 o 
   2   1   8      115.22      124.57      4.60 o 
   3   1   8        7.78        8.47      1.87 o 
   4   1   8        0.09       -0.03      1.07 o 
   5   1   8        5.22        8.43      1.52 o 
   6   1   8       15.39       15.31      2.18 o 
   7   1   8        6.08        5.46      2.90 o 
 -13   2   8        0.43       -0.14      1.97 o 
 -12   2   8        3.19        4.70      2.00 o 
 -11   2   8       18.04       19.88      2.35 o 
 -10   2   8       67.25       70.75      2.90 o 
  -9   2   8        1.39        2.35      1.24 o 
  -8   2   8      561.75      568.04     15.54 o 
  -7   2   8       11.49       12.58      1.62 o 
  -6   2   8      287.23      296.45     11.74 o 
  -5   2   8      253.06      227.11     11.08 o 
  -4   2   8      100.30      110.56      4.08 o 
  -3   2   8      164.91      175.26      6.44 o 
  -2   2   8       78.57       83.35      3.35 o 
  -1   2   8       64.41       60.15      3.99 o 
   0   2   8        4.08        2.62      0.79 o 
   1   2   8        0.55        0.62      0.85 o 
   2   2   8       23.84       21.99      2.01 o 
   3   2   8        1.42        2.45      1.21 o 
   4   2   8        4.21        3.63      1.31 o 
   5   2   8        4.33        6.81      1.66 o 
   6   2   8       13.38       11.55      1.69 o 
   7   2   8        9.05       10.34      2.77 o 
 -13   3   8        1.81        0.03      1.80 o 
 -12   3   8        2.39        0.38      1.94 o 
 -11   3   8       11.99       14.48      1.80 o 
 -10   3   8       32.20       30.77      2.28 o 
  -9   3   8      125.07      122.00      4.25 o 
  -8   3   8        4.11        6.95      1.52 o 
  -7   3   8      147.87      141.96      5.26 o 
  -6   3   8      267.08      270.00     11.05 o 
  -5   3   8        1.02        3.56      1.24 o 
  -4   3   8        0.07       -0.52      1.42 o 
  -3   3   8       40.17       41.28      2.14 o 
  -2   3   8      152.20      163.19      6.12 o 
  -1   3   8       15.11       17.79      2.82 o 
   0   3   8       19.55       22.44      1.36 o 
   1   3   8        9.12        8.89      1.14 o 
   2   3   8       44.85       48.08      1.82 o 
   3   3   8       13.57       10.20      1.59 o 
   4   3   8       21.55       22.06      2.04 o 
   5   3   8        0.10        0.28      1.42 o 
   6   3   8        9.79        9.47      3.15 o 
 -13   4   8        8.04        0.35      3.04 o 
 -12   4   8        3.69        1.49      1.45 o 
 -11   4   8       53.96       61.03      2.87 o 
 -10   4   8       49.29       47.99      2.80 o 
  -9   4   8        4.72        8.88      2.07 o 
  -8   4   8      230.26      262.44     10.59 o 
  -7   4   8        0.98        1.49      1.11 o 
  -6   4   8      154.64      156.74      5.71 o 
  -5   4   8      203.30      206.26      6.75 o 
  -4   4   8       22.04       24.37      1.97 o 
  -3   4   8        7.33        6.98      1.42 o 
  -2   4   8       14.65        7.78      2.11 o 
  -1   4   8       84.96       86.77      2.46 o 
   0   4   8       12.62       10.64      1.21 o 
   1   4   8       16.18       16.06      2.01 o 
   2   4   8       16.00       18.14      1.42 o 
   3   4   8        0.73        0.24      1.52 o 
   4   4   8        9.37       12.20      1.80 o 
   5   4   8        0.86        0.03      2.39 o 
 -13   5   8        0.95        0.93      2.39 o 
 -12   5   8        3.75        1.35      1.52 o 
 -11   5   8       70.44       68.88      3.15 o 
 -10   5   8       10.05       10.85      2.56 o 
  -9   5   8       33.35       38.76      3.25 o 
  -8   5   8       40.05       39.69      2.42 o 
  -7   5   8      243.80      254.33     10.14 o 
  -6   5   8      139.90      161.32      6.02 o 
  -5   5   8       21.40       22.96      1.87 o 
  -4   5   8       90.16       88.75      3.63 o 
  -3   5   8      146.16      144.27      5.92 o 
  -2   5   8        0.01        0.41      1.38 o 
  -1   5   8      435.49      461.37      9.42 o 
   0   5   8        1.31        0.67      1.07 o 
   1   5   8      221.63      238.73      6.68 o 
   2   5   8       18.89       24.92      1.54 o 
   3   5   8       24.75       30.46      2.35 o 
   4   5   8        0.11       -1.21      1.21 o 
 -13   6   8       11.79        7.22      2.80 o 
 -12   6   8       25.57       22.85      2.14 o 
 -11   6   8        9.58       10.96      2.04 o 
 -10   6   8       96.65       99.08      3.53 o 
  -9   6   8        6.45        6.22      1.66 o 
  -8   6   8       70.84       69.09      3.01 o 
  -7   6   8       35.23       37.51      2.56 o 
  -6   6   8       36.80       40.00      2.59 o 
  -5   6   8        1.93        1.31      1.42 o 
  -4   6   8      199.40      223.77      9.79 o 
  -3   6   8      135.44      142.04      4.88 o 
  -2   6   8       33.11       26.93      2.28 o 
  -1   6   8        1.75        2.41      1.06 o 
   0   6   8       16.04       14.40      3.15 o 
   1   6   8        9.17        7.70      2.83 o 
   2   6   8       76.33       81.88      2.37 o 
   3   6   8        1.98        3.15      2.49 o 
 -12   7   8        4.40        1.76      3.77 o 
 -11   7   8        0.15       -0.66      1.52 o 
 -10   7   8        4.87        5.98      2.21 o 
  -9   7   8       86.77       86.14      3.73 o 
  -8   7   8       49.50       44.29      2.56 o 
  -7   7   8      165.46      200.46      8.44 o 
  -6   7   8        6.26        5.95      1.80 o 
  -5   7   8      153.96      146.24      4.84 o 
  -4   7   8       87.54       85.80      3.29 o 
  -3   7   8       50.86       49.41      2.77 o 
  -2   7   8       20.59       18.43      2.07 o 
  -1   7   8        0.56       -0.16      0.93 o 
   0   7   8       39.54       42.53      1.84 o 
   1   7   8        6.09        3.51      1.09 o 
   2   7   8       10.69       13.35      2.58 o 
 -12   8   8        0.15       -0.90      2.42 o 
 -11   8   8        0.53       -0.21      2.49 o 
 -10   8   8        0.31        4.77      1.73 o 
  -9   8   8       12.96       13.90      1.73 o 
  -8   8   8        0.01        1.52      1.42 o 
  -7   8   8        0.13       -1.56      1.56 o 
  -6   8   8       69.54       75.35      3.35 o 
  -5   8   8       71.85       66.32      3.18 o 
  -4   8   8        4.65        6.78      1.49 o 
  -3   8   8       11.61        9.92      1.76 o 
  -2   8   8       12.52        4.15      1.69 o 
  -1   8   8       20.07       18.34      1.69 o 
   0   8   8       30.68       32.90      2.59 o 
   1   8   8        1.95       -0.93      1.88 o 
 -11   9   8        1.17       -2.11      2.32 o 
 -10   9   8        0.17       -1.87      2.07 o 
  -9   9   8       13.09       11.68      1.73 o 
  -8   9   8        5.18        4.94      1.66 o 
  -7   9   8        3.61        2.39      1.69 o 
  -6   9   8        0.00        0.59      1.66 o 
  -5   9   8        0.85       -0.45      1.18 o 
  -4   9   8       44.47       50.10      2.59 o 
  -3   9   8       46.69       56.53      2.66 o 
  -2   9   8       52.00       48.92      4.81 o 
  -1   9   8        1.41        3.00      1.55 o 
  -9  10   8       19.58       24.06      3.21 o 
  -8  10   8        4.81        1.14      2.45 o 
  -7  10   8       27.22       28.73      3.39 o 
  -6  10   8       37.06       36.72      3.77 o 
  -5  10   8        0.09       -0.48      2.07 o 
  -4  10   8       11.29        6.81      2.59 o 
   0 -13   9        0.08        0.89      1.50 o 
   1 -13   9        3.67        5.91      1.61 o 
   2 -13   9        3.33        5.53      2.28 o 
   3 -13   9       15.31       18.84      2.70 o 
   4 -13   9        2.12        2.32      2.07 o 
  -2 -12   9       64.90       71.92      5.08 o 
  -1 -12   9       79.99       85.52      5.77 o 
   0 -12   9       25.19       25.72      2.42 o 
   1 -12   9       10.31        9.76      3.42 o 
   2 -12   9       26.20       33.40      2.32 o 
   3 -12   9       22.48       26.93      2.70 o 
   4 -12   9       11.26       13.93      2.00 o 
   5 -12   9        0.27       -0.07      1.87 o 
   6 -12   9        9.21        6.29      2.73 o 
  -4 -11   9        0.20        0.24      2.04 o 
  -3 -11   9        1.61        6.05      2.00 o 
  -2 -11   9        0.93       -0.28      1.31 o 
  -1 -11   9       12.60       10.36      1.42 o 
   0 -11   9       39.70       40.82      1.75 o 
   1 -11   9       10.72       15.23      1.29 o 
   2 -11   9        0.00       -1.45      1.45 o 
   3 -11   9        3.54        2.87      2.07 o 
   4 -11   9        0.18       -0.03      1.24 o 
   5 -11   9        2.04        0.52      1.14 o 
   6 -11   9       29.55       29.94      2.11 o 
   7 -11   9        6.93       11.86      2.59 o 
  -5 -10   9        4.31        1.00      2.63 o 
  -4 -10   9        6.27        7.54      1.45 o 
  -3 -10   9       18.19       13.72      1.80 o 
  -2 -10   9       27.32       32.70      2.32 o 
  -1 -10   9       74.86       70.56      2.19 o 
   0 -10   9      125.48      135.40      6.02 o 
   1 -10   9      410.67      422.21     13.22 o 
   2 -10   9       14.38       14.55      1.80 o 
   3 -10   9      187.04      169.09      7.58 o 
   4 -10   9       15.78        9.82      1.69 o 
   5 -10   9        2.76        3.32      1.31 o 
   6 -10   9       26.42       21.88      2.14 o 
   7 -10   9        8.14       13.86      1.83 o 
   8 -10   9        0.05        1.11      1.83 o 
  -7  -9   9        4.35        8.19      2.52 o 
  -6  -9   9        0.50       -1.04      1.21 o 
  -5  -9   9        0.77        3.94      1.56 o 
  -4  -9   9        3.95        3.42      1.52 o 
  -3  -9   9       56.35       56.05      2.70 o 
  -2  -9   9       24.32       21.36      2.01 o 
  -1  -9   9       39.16       48.84      2.02 o 
   0  -9   9      184.80      196.59      6.27 o 
   1  -9   9       92.28       85.29      2.40 o 
   2  -9   9        0.09        2.18      1.35 o 
   3  -9   9       23.30       20.05      2.01 o 
   4  -9   9       22.65       26.27      2.01 o 
   5  -9   9        3.04        4.94      1.56 o 
   6  -9   9      154.23      137.72      6.81 o 
   7  -9   9        0.46        1.42      1.56 o 
   8  -9   9        1.05       -0.80      1.90 o 
  -8  -8   9        1.02        1.07      2.00 o 
  -7  -8   9       12.48       13.59      1.90 o 
  -6  -8   9        0.15        0.55      1.42 o 
  -5  -8   9       45.74       48.44      2.70 o 
  -4  -8   9       89.82       75.53      3.08 o 
  -3  -8   9       20.74       18.84      1.87 o 
  -2  -8   9        6.66        7.71      1.49 o 
  -1  -8   9       47.60       53.13      2.66 o 
   0  -8   9       24.62       24.84      1.50 o 
   1  -8   9       80.38       87.09      3.37 o 
   2  -8   9        0.12        2.59      1.28 o 
   3  -8   9       72.77       60.97      2.77 o 
   4  -8   9      129.77      129.82      4.70 o 
   5  -8   9       30.63       32.91      2.25 o 
   6  -8   9        4.41        5.25      2.14 o 
   7  -8   9        0.09        1.14      2.00 o 
   8  -8   9        7.20        5.01      1.69 o 
   9  -8   9        2.06        2.83      2.28 o 
  -9  -7   9        1.86        1.35      2.39 o 
  -8  -7   9        2.15        1.24      1.56 o 
  -7  -7   9       19.52       21.61      2.04 o 
  -6  -7   9       10.45       10.37      1.73 o 
  -5  -7   9       30.39       28.70      2.18 o 
  -4  -7   9        2.00        3.04      1.14 o 
  -3  -7   9       99.52       96.19      3.84 o 
  -2  -7   9      219.11      215.09     10.14 o 
  -1  -7   9      350.80      377.86      8.91 o 
   0  -7   9       33.23       28.82      1.56 o 
   1  -7   9      149.23      142.43      3.76 o 
   2  -7   9      133.33      120.94      4.81 o 
   3  -7   9       92.51      100.92      3.87 o 
   4  -7   9       40.13       31.81      2.18 o 
   5  -7   9        9.65       12.13      1.66 o 
   6  -7   9        5.27        9.06      1.59 o 
   7  -7   9        0.95        0.80      1.87 o 
   8  -7   9        0.00        0.83      1.24 o 
   9  -7   9        0.19       -0.73      1.90 o 
  -9  -6   9       14.84       11.79      2.83 o 
  -8  -6   9      146.23      151.65      4.39 o 
  -7  -6   9        8.94        8.37      2.45 o 
  -6  -6   9       12.41       14.38      1.76 o 
  -5  -6   9       33.58       35.26      2.39 o 
  -4  -6   9       32.29       31.22      2.11 o 
  -3  -6   9       10.51        6.40      1.42 o 
  -2  -6   9      237.58      232.51     10.11 o 
  -1  -6   9      382.76      394.98      9.44 o 
   0  -6   9       12.59       13.74      1.20 o 
   1  -6   9      155.91      143.23      3.61 o 
   2  -6   9       43.89       53.04      2.84 o 
   3  -6   9      219.66      203.73      6.85 o 
   4  -6   9      136.09      138.62      5.02 o 
   5  -6   9       21.83       18.25      2.11 o 
   6  -6   9       43.60       45.50      2.94 o 
   7  -6   9       57.54       62.65      2.77 o 
   8  -6   9       71.16       64.52      3.15 o 
   9  -6   9        0.87        1.18      1.97 o 
 -10  -5   9        5.09        3.60      2.63 o 
  -9  -5   9        5.60        3.21      1.56 o 
  -8  -5   9        2.61        5.39      1.45 o 
  -7  -5   9       25.71       30.49      2.28 o 
  -6  -5   9        8.36        4.70      1.49 o 
  -5  -5   9      152.83      155.42      5.61 o 
  -4  -5   9       61.47       71.06      2.73 o 
  -3  -5   9       12.19       13.90      1.59 o 
  -2  -5   9       27.17       26.00      1.80 o 
  -1  -5   9      124.31      120.56      3.75 o 
   0  -5   9       67.68       62.28      2.51 o 
   1  -5   9      273.58      251.80     14.03 o 
   2  -5   9      398.77      383.48     13.55 o 
   3  -5   9       15.00       15.63      1.76 o 
   4  -5   9      107.95      106.05      4.19 o 
   5  -5   9        1.18        0.17      1.14 o 
   6  -5   9       39.01       29.35      2.14 o 
   7  -5   9        8.04        9.51      2.00 o 
   8  -5   9        2.50        1.07      1.73 o 
   9  -5   9       15.25       12.38      2.77 o 
 -11  -4   9       56.38       53.73      4.77 o 
 -10  -4   9       12.50       18.77      2.04 o 
  -9  -4   9       71.14       71.41      3.15 o 
  -8  -4   9        0.85        3.15      1.97 o 
  -7  -4   9       36.29       42.46      2.56 o 
  -6  -4   9       38.40       32.50      2.21 o 
  -5  -4   9       13.21       14.80      1.83 o 
  -4  -4   9      283.54      286.80     10.84 o 
  -3  -4   9        1.42        4.84      1.18 o 
  -2  -4   9      916.96      907.14     19.87 o 
  -1  -4   9      401.10      406.44     11.98 o 
   0  -4   9       33.00       29.15      1.31 o 
   1  -4   9      166.51      166.33      9.05 o 
   2  -4   9      507.78      488.18     14.91 o 
   3  -4   9       88.60       86.50      3.70 o 
   4  -4   9      231.24      244.31     10.11 o 
   5  -4   9       47.39       42.15      2.42 o 
   6  -4   9       15.38       14.28      2.18 o 
   7  -4   9        3.64        1.24      1.45 o 
   8  -4   9        0.05       -1.35      1.38 o 
   9  -4   9        2.31        1.00      2.39 o 
 -11  -3   9        0.18       -1.66      2.42 o 
 -10  -3   9        9.76        9.89      1.83 o 
  -9  -3   9      324.98      312.08     10.01 o 
  -8  -3   9        6.17        6.95      1.56 o 
  -7  -3   9      416.88      387.24     12.93 o 
  -6  -3   9       27.66       25.93      2.18 o 
  -5  -3   9       46.52       51.94      2.49 o 
  -4  -3   9      238.24      227.80     10.60 o 
  -3  -3   9        2.50        3.28      1.11 o 
  -2  -3   9       69.03       66.85      3.15 o 
  -1  -3   9      322.41      316.47      9.58 o 
   0  -3   9        1.77        4.14      0.87 o 
   1  -3   9       64.25       63.18      3.91 o 
   2  -3   9      264.77      274.91     11.36 o 
   3  -3   9        6.23        6.46      1.31 o 
   4  -3   9       10.69       13.93      2.00 o 
   5  -3   9      276.60      272.91     10.56 o 
   6  -3   9       35.41       30.77      2.18 o 
   7  -3   9       17.93       15.21      2.07 o 
   8  -3   9        2.40        6.64      1.83 o 
 -12  -2   9        0.80        1.38      2.32 o 
 -11  -2   9       10.16       11.65      2.56 o 
 -10  -2   9        0.34       -0.59      1.35 o 
  -9  -2   9       72.42       69.99      3.15 o 
  -8  -2   9      313.78      319.90     11.74 o 
  -7  -2   9        1.52       -0.86      1.14 o 
  -6  -2   9      243.27      228.81     10.80 o 
  -5  -2   9       11.80       12.62      1.69 o 
  -4  -2   9       21.55       25.65      1.87 o 
  -3  -2   9       57.30       67.09      2.70 o 
  -2  -2   9       15.77       15.25      1.56 o 
  -1  -2   9      204.01      209.04      4.91 o 
   0  -2   9       34.58       32.92      1.36 o 
   1  -2   9        6.72        5.37      0.87 o 
   2  -2   9       11.46        8.82      1.56 o 
   3  -2   9      100.77       98.61      3.60 o 
   4  -2   9       28.82       27.55      2.11 o 
   5  -2   9       11.79        4.63      1.56 o 
   6  -2   9       70.53       78.25      3.11 o 
   7  -2   9        0.00        0.24      1.38 o 
   8  -2   9        5.17        0.69      2.49 o 
 -12  -1   9        1.74       -0.48      2.70 o 
 -11  -1   9       94.06      116.27      5.84 o 
 -10  -1   9       10.67        9.71      1.76 o 
  -9  -1   9      258.37      253.73      9.87 o 
  -8  -1   9       47.79       44.29      2.56 o 
  -7  -1   9      295.87      321.65     12.09 o 
  -6  -1   9      227.92      231.74     10.52 o 
  -5  -1   9        5.16        4.53      1.14 o 
  -4  -1   9      156.03      143.62      5.85 o 
  -3  -1   9       21.10       27.10      1.83 o 
  -2  -1   9        1.51        1.49      1.04 o 
  -1  -1   9      212.64      233.41      7.69 o 
   0  -1   9       69.08       71.42      1.94 o 
   1  -1   9       26.65       26.02      1.33 o 
   2  -1   9      145.70      152.96      5.81 o 
   3  -1   9       44.37       47.78      2.39 o 
   4  -1   9       20.90       18.12      1.76 o 
   5  -1   9       16.41       12.62      2.01 o 
   6  -1   9      136.98      143.41      6.71 o 
   7  -1   9       60.89       59.06      2.97 o 
   8  -1   9        0.00        0.21      2.18 o 
 -12   0   9        7.07       11.51      2.04 o 
 -11   0   9        0.39       -0.41      1.49 o 
 -10   0   9       28.52       25.86      2.14 o 
  -9   0   9        2.38        1.14      1.90 o 
  -8   0   9      766.73      764.56     17.50 o 
  -7   0   9        0.32       -0.76      1.45 o 
  -6   0   9       13.07       10.82      1.42 o 
  -5   0   9      113.10      117.45      4.01 o 
  -4   0   9      147.78      143.67      5.81 o 
  -3   0   9        5.80        5.08      1.35 o 
  -2   0   9        0.20        0.24      1.21 o 
  -1   0   9        0.12       -0.35      1.28 o 
   0   0   9      233.54      274.12     13.78 o 
   1   0   9       55.14       54.02      1.71 o 
   2   0   9       70.80       69.86      2.90 o 
   3   0   9       70.39       68.26      2.87 o 
   4   0   9       42.02       31.50      2.28 o 
   5   0   9        6.80        4.39      1.31 o 
   6   0   9       11.40       11.86      1.76 o 
   7   0   9        2.24        1.28      2.70 o 
 -13   1   9        0.84       -1.28      2.11 o 
 -12   1   9        8.57        8.81      1.97 o 
 -11   1   9       17.75       16.49      1.87 o 
 -10   1   9        1.68       -0.35      1.73 o 
  -9   1   9       26.80       27.10      2.11 o 
  -8   1   9       39.93       39.90      2.45 o 
  -7   1   9       60.41       59.41      2.77 o 
  -6   1   9      214.70      192.95      6.89 o 
  -5   1   9       56.94       58.13      2.66 o 
  -4   1   9        0.01        0.73      1.24 o 
  -3   1   9        3.97        4.04      1.45 o 
  -2   1   9       10.14       10.03      1.52 o 
  -1   1   9        5.89        4.96      1.18 o 
   0   1   9       82.40       81.38      2.29 o 
   1   1   9       46.63       42.08      1.69 o 
   2   1   9      115.41      115.77      4.53 o 
   3   1   9       52.15       48.44      2.59 o 
   4   1   9        3.37        4.01      1.49 o 
   5   1   9       52.95       52.28      2.70 o 
   6   1   9        3.15        3.94      1.45 o 
 -13   2   9       11.44       11.55      3.01 o 
 -12   2   9        0.93       -1.49      1.49 o 
 -11   2   9       50.89       50.00      2.84 o 
 -10   2   9       16.66       18.94      2.11 o 
  -9   2   9        0.66        1.52      1.49 o 
  -8   2   9      426.16      450.26     13.34 o 
  -7   2   9       38.37       39.97      2.39 o 
  -6   2   9        5.88        8.43      1.62 o 
  -5   2   9       28.30       30.36      2.04 o 
  -4   2   9       45.88       47.30      2.28 o 
  -3   2   9        0.75        2.77      1.62 o 
  -2   2   9       14.06       13.10      1.90 o 
  -1   2   9       54.27       57.47      1.83 o 
   0   2   9        9.50        9.37      1.24 o 
   1   2   9        4.08        1.68      1.10 o 
   2   2   9        8.83        8.57      1.56 o 
   3   2   9       28.92       24.06      2.14 o 
   4   2   9       52.73       59.06      2.97 o 
   5   2   9        0.99        1.45      1.38 o 
   6   2   9        1.00        1.21      2.52 o 
 -13   3   9       13.44       14.86      2.73 o 
 -12   3   9       25.98       27.86      2.32 o 
 -11   3   9        0.94        1.52      1.69 o 
 -10   3   9        2.42        1.56      1.45 o 
  -9   3   9       23.18       23.72      1.97 o 
  -8   3   9        0.03       -0.90      1.31 o 
  -7   3   9       65.66       63.52      2.84 o 
  -6   3   9      360.04      371.05     13.03 o 
  -5   3   9       85.79       90.37      3.60 o 
  -4   3   9        0.90        1.94      1.38 o 
  -3   3   9        1.82        1.69      1.04 o 
  -2   3   9       15.82       11.65      1.66 o 
  -1   3   9        0.20       -0.62      0.86 o 
   0   3   9        0.01       -0.96      0.96 o 
   1   3   9       52.20       50.94      2.11 o 
   2   3   9       78.38       81.41      2.27 o 
   3   3   9       18.15       15.18      2.11 o 
   4   3   9       12.93       12.31      1.69 o 
   5   3   9        8.40        7.85      2.35 o 
 -13   4   9        8.87        7.92      2.70 o 
 -12   4   9       14.40       10.23      1.76 o 
 -11   4   9       18.72       17.22      1.97 o 
 -10   4   9       10.44       13.07      1.73 o 
  -9   4   9       40.46       39.86      2.52 o 
  -8   4   9       80.92       85.59      3.32 o 
  -7   4   9       51.06       55.29      3.11 o 
  -6   4   9      172.87      170.73      5.64 o 
  -5   4   9      263.21      290.76     11.04 o 
  -4   4   9       79.99       76.43      3.15 o 
  -3   4   9        2.28        1.52      1.66 o 
  -2   4   9       47.35       42.18      2.59 o 
  -1   4   9        3.88        1.91      0.98 o 
   0   4   9       26.38       26.20      1.49 o 
   1   4   9        0.14        0.90      0.92 o 
   2   4   9        5.27        6.24      3.47 o 
   3   4   9        2.24        2.39      1.59 o 
   4   4   9       13.89       14.83      2.49 o 
 -13   5   9        0.32       -0.55      2.14 o 
 -12   5   9        2.30        1.21      2.45 o 
 -11   5   9       21.76       31.67      2.25 o 
 -10   5   9       62.72       60.89      3.04 o 
  -9   5   9       27.24       27.55      2.32 o 
  -8   5   9       22.81       26.59      2.14 o 
  -7   5   9       20.79       24.20      2.07 o 
  -6   5   9       24.93       23.44      2.04 o 
  -5   5   9        5.92        4.91      1.38 o 
  -4   5   9       12.35       10.58      1.76 o 
  -3   5   9       10.38       12.82      2.00 o 
  -2   5   9       46.81       54.91      2.80 o 
  -1   5   9       33.16       39.58      1.90 o 
   0   5   9        2.57        2.44      1.11 o 
   1   5   9       14.58        9.53      1.35 o 
   2   5   9       28.70       34.72      2.06 o 
   3   5   9        6.71        8.05      2.45 o 
 -12   6   9        9.90       10.09      2.45 o 
 -11   6   9       79.95       86.03      3.32 o 
 -10   6   9       57.47       64.31      3.15 o 
  -9   6   9       16.09       17.70      1.97 o 
  -8   6   9       16.14       24.89      2.66 o 
  -7   6   9       17.41       15.31      1.90 o 
  -6   6   9      173.88      168.50      8.27 o 
  -5   6   9       85.83       97.00      3.80 o 
  -4   6   9        1.99        3.42      1.35 o 
  -3   6   9        0.67       -1.28      1.45 o 
  -2   6   9       22.75       14.14      2.25 o 
  -1   6   9       11.97       11.98      1.94 o 
   0   6   9       31.57       29.43      1.87 o 
   1   6   9        0.77        2.09      1.07 o 
   2   6   9       13.17       14.39      2.04 o 
 -12   7   9       13.85       14.59      2.77 o 
 -11   7   9        0.52       -0.14      2.11 o 
 -10   7   9       14.90       12.17      2.01 o 
  -9   7   9        0.15       -1.38      1.56 o 
  -8   7   9       18.31       14.42      2.39 o 
  -7   7   9        8.97        7.57      1.59 o 
  -6   7   9       26.99       27.10      2.14 o 
  -5   7   9        3.64        4.11      1.52 o 
  -4   7   9        4.23        2.18      1.76 o 
  -3   7   9       22.28       23.13      2.07 o 
  -2   7   9        5.29        7.85      1.90 o 
  -1   7   9       34.68       32.31      2.37 o 
   0   7   9        6.83       10.80      2.19 o 
   1   7   9       20.01       18.24      2.20 o 
 -11   8   9        5.11        8.43      2.97 o 
 -10   8   9        2.11        2.21      2.52 o 
  -9   8   9       24.75       22.19      2.18 o 
  -8   8   9        0.44       -0.90      1.69 o 
  -7   8   9        0.24        0.24      1.45 o 
  -6   8   9       71.86       81.68      3.28 o 
  -5   8   9        2.67        8.47      1.49 o 
  -4   8   9       11.26        8.30      1.73 o 
  -3   8   9       54.10       50.03      2.80 o 
  -2   8   9        0.10        1.59      2.18 o 
  -1   8   9        0.04        0.25      1.40 o 
 -10   9   9        0.15        1.18      2.32 o 
  -9   9   9        1.72        2.90      3.15 o 
  -8   9   9        0.03       -1.62      2.52 o 
  -7   9   9        7.07       10.54      2.83 o 
  -6   9   9        0.37       -0.21      2.14 o 
  -5   9   9       49.99       57.57      4.29 o 
  -4   9   9       76.82       92.39      5.46 o 
  -3   9   9        0.00        0.80      2.35 o 
  -2 -12  10       18.44       17.08      2.94 o 
  -1 -12  10        0.29        1.69      1.41 o 
   0 -12  10       24.93       27.13      2.96 o 
   1 -12  10        8.02        8.32      2.00 o 
   2 -12  10       12.99       16.83      3.28 o 
   3 -12  10        0.61       -0.97      1.66 o 
   4 -12  10        0.25       -0.38      1.66 o 
   5 -12  10        0.01        2.07      2.11 o 
  -4 -11  10        7.39        8.19      2.49 o 
  -3 -11  10       23.24       24.68      3.18 o 
  -2 -11  10        1.12        2.45      1.45 o 
  -1 -11  10       48.24       51.89      2.78 o 
   0 -11  10       29.45       27.71      3.06 o 
   1 -11  10        1.95        5.02      1.19 o 
   2 -11  10       42.93       41.45      2.63 o 
   3 -11  10        1.62        3.32      1.69 o 
   4 -11  10        7.44        6.50      1.80 o 
   5 -11  10        4.25        7.40      1.49 o 
   6 -11  10       11.87        7.95      3.04 o 
  -5 -10  10        6.36        2.11      2.87 o 
  -4 -10  10        1.57        2.39      1.28 o 
  -3 -10  10        8.35        6.36      1.80 o 
  -2 -10  10       22.90       26.31      2.11 o 
  -1 -10  10       23.37       22.81      1.54 o 
   0 -10  10       81.43       81.22      6.59 o 
   1 -10  10        5.69        7.22      1.76 o 
   2 -10  10        3.80        2.90      1.28 o 
   3 -10  10        0.00        0.41      1.28 o 
   4 -10  10        1.66        4.36      1.28 o 
   5 -10  10        2.75        2.21      1.28 o 
   6 -10  10        0.12       -0.80      1.56 o 
   7 -10  10        0.13        1.94      1.87 o 
  -6  -9  10        4.87        4.87      2.90 o 
  -5  -9  10        0.72        0.48      1.49 o 
  -4  -9  10        6.83        6.19      1.56 o 
  -3  -9  10       42.36       39.62      2.42 o 
  -2  -9  10       36.06       34.68      2.25 o 
  -1  -9  10      487.08      474.06     15.66 o 
   0  -9  10       22.43       19.22      2.40 o 
   1  -9  10        1.42       -1.01      1.09 o 
   2  -9  10       39.63       31.53      2.14 o 
   3  -9  10       22.22       15.56      1.80 o 
   4  -9  10        0.03       -0.69      1.18 o 
   5  -9  10        6.64        3.21      1.56 o 
   6  -9  10        0.55        0.97      1.59 o 
   7  -9  10        2.23        0.52      2.18 o 
   8  -9  10        9.18       11.72      2.73 o 
  -8  -8  10        0.83       -2.45      2.45 o 
  -7  -8  10        0.41       -0.28      2.00 o 
  -6  -8  10        5.66        2.52      1.31 o 
  -5  -8  10       30.70       29.77      2.87 o 
  -4  -8  10       16.66       16.18      2.45 o 
  -3  -8  10        1.27        1.90      1.45 o 
  -2  -8  10       80.02       77.53      3.18 o 
  -1  -8  10      258.09      225.56      6.65 o 
   0  -8  10        5.77        3.65      1.04 o 
   1  -8  10      486.52      469.46      9.22 o 
   2  -8  10       28.54       24.89      2.25 o 
   3  -8  10       56.83       46.54      2.49 o 
   4  -8  10      102.10       94.94      3.56 o 
   5  -8  10       24.45       24.03      2.28 o 
   6  -8  10        9.68        8.30      1.73 o 
   7  -8  10       20.14       23.82      2.07 o 
   8  -8  10        3.34       -0.76      2.04 o 
  -8  -7  10       27.47       33.08      3.32 o 
  -7  -7  10       15.45       19.70      1.94 o 
  -6  -7  10        3.78        4.94      1.45 o 
  -5  -7  10        9.51       11.82      1.87 o 
  -4  -7  10       94.84      102.61      3.63 o 
  -3  -7  10       51.69       49.03      2.63 o 
  -2  -7  10        4.13        9.61      1.73 o 
  -1  -7  10       52.88       59.33      2.40 o 
   0  -7  10      305.41      316.53      8.03 o 
   1  -7  10        2.82        2.78      0.95 o 
   2  -7  10        0.23       -0.10      1.35 o 
   3  -7  10       49.47       45.43      2.66 o 
   4  -7  10       57.67       60.27      3.15 o 
   5  -7  10       18.71       16.46      1.94 o 
   6  -7  10        1.21        1.28      1.38 o 
   7  -7  10       19.17       19.95      2.14 o 
   8  -7  10        3.93        4.32      2.00 o 
  -9  -6  10        0.10       -0.66      1.97 o 
  -8  -6  10        0.35       -0.07      1.18 o 
  -7  -6  10        4.51        5.39      1.69 o 
  -6  -6  10       27.03       20.40      1.90 o 
  -5  -6  10       23.08       24.48      2.14 o 
  -4  -6  10        8.07       12.03      1.73 o 
  -3  -6  10      266.98      251.39     10.73 o 
  -2  -6  10        1.47        0.17      1.11 o 
  -1  -6  10       39.31       37.90      2.20 o 
   0  -6  10       39.56       43.10      2.09 o 
   1  -6  10        9.55       14.00      1.33 o 
   2  -6  10        0.01        1.21      1.11 o 
   3  -6  10      159.56      145.38      4.95 o 
   4  -6  10       16.54       14.21      1.73 o 
   5  -6  10        0.16        1.35      1.24 o 
   6  -6  10       16.37       11.20      1.76 o 
   7  -6  10       13.27       11.89      1.73 o 
   8  -6  10        0.00        2.42      2.00 o 
 -10  -5  10       43.13       53.28      4.67 o 
  -9  -5  10       32.08       27.52      2.14 o 
  -8  -5  10        5.59        7.88      1.69 o 
  -7  -5  10       23.54       22.02      2.01 o 
  -6  -5  10      115.05      108.71      3.94 o 
  -5  -5  10       15.85       19.08      1.76 o 
  -4  -5  10      246.04      229.42      9.69 o 
  -3  -5  10      321.57      335.46     11.88 o 
  -2  -5  10      267.53      243.53     10.39 o 
  -1  -5  10      958.98      940.84     16.59 o 
   0  -5  10      520.72      507.19     10.82 o 
   1  -5  10      373.56      377.62      9.02 o 
   2  -5  10      196.07      190.90      6.51 o 
   3  -5  10       98.83      106.94      4.22 o 
   4  -5  10       17.38       17.70      2.01 o 
   5  -5  10        6.83        7.22      1.83 o 
   6  -5  10       40.00       34.92      2.35 o 
   7  -5  10       27.60       31.98      2.21 o 
   8  -5  10        3.42        1.56      2.18 o 
 -11  -4  10        9.77        8.30      2.80 o 
 -10  -4  10      149.03      149.36      5.98 o 
  -9  -4  10        0.16        1.83      1.35 o 
  -8  -4  10      164.21      176.41      7.71 o 
  -7  -4  10      362.39      362.46     11.78 o 
  -6  -4  10       21.98       17.94      2.01 o 
  -5  -4  10      349.17      352.02     11.95 o 
  -4  -4  10       18.70       19.50      1.94 o 
  -3  -4  10       64.49       62.77      2.70 o 
  -2  -4  10       55.22       53.70      2.35 o 
  -1  -4  10        1.53        2.03      0.87 o 
   0  -4  10       60.33       58.97      2.01 o 
   1  -4  10     1990.53     1949.71     28.91 o 
   2  -4  10      188.64      188.95      9.10 o 
   3  -4  10      215.79      222.51      9.62 o 
   4  -4  10       84.10       93.79      3.29 o 
   5  -4  10        0.14        0.93      1.35 o 
   6  -4  10      169.04      159.49      7.09 o 
   7  -4  10        4.57        3.84      1.38 o 
   8  -4  10        8.37        9.33      3.28 o 
 -11  -3  10        0.54       -1.97      1.97 o 
 -10  -3  10        0.04        1.18      1.69 o 
  -9  -3  10        0.65       -2.00      2.04 o 
  -8  -3  10        5.37        3.25      1.66 o 
  -7  -3  10      334.91      363.71     12.12 o 
  -6  -3  10        0.91        3.01      1.31 o 
  -5  -3  10      642.04      648.94     16.87 o 
  -4  -3  10        0.39        1.18      1.14 o 
  -3  -3  10       56.58       61.86      2.56 o 
  -2  -3  10        4.19        4.56      1.14 o 
  -1  -3  10      155.95      154.47      3.82 o 
   0  -3  10      145.11      143.11      3.64 o 
   1  -3  10        3.45        2.52      1.06 o 
   2  -3  10      230.75      203.54      9.69 o 
   3  -3  10      164.71      164.07      5.71 o 
   4  -3  10       67.83       67.95      2.94 o 
   5  -3  10       63.73       61.69      2.84 o 
   6  -3  10       16.48       17.01      2.45 o 
   7  -3  10        0.24        2.42      1.31 o 
 -12  -2  10        7.18        7.85      3.04 o 
 -11  -2  10       17.99       15.18      1.87 o 
 -10  -2  10        8.62        5.12      1.52 o 
  -9  -2  10       75.56       74.35      3.18 o 
  -8  -2  10      111.54      103.45      3.67 o 
  -7  -2  10       20.99       21.57      2.04 o 
  -6  -2  10      347.35      326.32     11.74 o 
  -5  -2  10        9.89        7.99      1.52 o 
  -4  -2  10       26.82       24.20      1.83 o 
  -3  -2  10        4.61        5.60      1.28 o 
  -2  -2  10       87.32       91.24      3.11 o 
  -1  -2  10       44.17       51.46      2.73 o 
   0  -2  10        3.10        4.25      0.89 o 
   1  -2  10      476.90      490.35     13.52 o 
   2  -2  10      142.59      149.91      5.57 o 
   3  -2  10      142.54      145.47      5.02 o 
   4  -2  10        7.84        7.22      1.80 o 
   5  -2  10       44.34       43.88      2.56 o 
   6  -2  10        0.82        2.07      1.28 o 
   7  -2  10        0.48        0.41      2.07 o 
 -12  -1  10        5.57       10.65      3.15 o 
 -11  -1  10        0.67        1.21      1.52 o 
 -10  -1  10      127.11      119.61      4.19 o 
  -9  -1  10      118.75      117.36      4.32 o 
  -8  -1  10      114.73      119.61      4.22 o 
  -7  -1  10        0.33       -0.41      1.42 o 
  -6  -1  10      175.85      174.06      6.54 o 
  -5  -1  10       78.12       80.62      3.29 o 
  -4  -1  10        1.99        1.83      1.21 o 
  -3  -1  10      277.84      279.48     12.02 o 
  -2  -1  10       88.98       92.69      3.98 o 
  -1  -1  10       90.66       85.72      2.89 o 
   0  -1  10        0.46        1.14      1.26 o 
   1  -1  10       36.79       35.82      1.61 o 
   2  -1  10      124.80      126.54      4.98 o 
   3  -1  10        2.10        2.80      1.24 o 
   4  -1  10       57.79       72.89      3.53 o 
   5  -1  10       98.35       98.53      3.60 o 
   6  -1  10        2.67        4.39      1.52 o 
   7  -1  10        1.26        1.97      2.07 o 
 -12   0  10       65.24       68.43      4.70 o 
 -11   0  10        8.10        8.33      1.83 o 
 -10   0  10       92.69       95.28      3.53 o 
  -9   0  10      133.31      129.13      4.46 o 
  -8   0  10      419.17      428.54     12.82 o 
  -7   0  10       78.46       83.03      3.32 o 
  -6   0  10        7.19        5.70      1.42 o 
  -5   0  10       39.70       37.96      2.18 o 
  -4   0  10       18.95       20.02      1.90 o 
  -3   0  10        2.08        1.56      1.00 o 
  -2   0  10       39.14       38.10      2.28 o 
  -1   0  10       59.44       60.64      1.85 o 
   0   0  10        0.36        0.85      0.95 o 
   1   0  10      166.03      184.20      5.04 o 
   2   0  10       19.99       18.98      2.14 o 
   3   0  10      100.77       93.83      3.56 o 
   4   0  10      107.78      109.60      3.91 o 
   5   0  10       11.08        9.61      2.25 o 
   6   0  10        4.40        2.63      3.11 o 
 -12   1  10        1.89        4.84      2.80 o 
 -11   1  10       11.64        9.58      1.90 o 
 -10   1  10       23.20       20.74      2.04 o 
  -9   1  10       80.54       87.01      3.32 o 
  -8   1  10        0.56        1.83      1.45 o 
  -7   1  10       16.02       18.94      2.42 o 
  -6   1  10       86.23       82.31      3.32 o 
  -5   1  10        0.00        0.59      1.83 o 
  -4   1  10       16.98       13.17      1.62 o 
  -3   1  10        0.09       -0.73      1.31 o 
  -2   1  10       84.63       83.90      3.42 o 
  -1   1  10        1.94        0.41      0.82 o 
   0   1  10       92.99       95.59      2.37 o 
   1   1  10       64.41       64.52      2.07 o 
   2   1  10       57.19       60.75      2.80 o 
   3   1  10       45.33       45.36      2.56 o 
   4   1  10        8.05       10.99      1.62 o 
   5   1  10        1.61        1.07      1.35 o 
   6   1  10       15.31        9.20      3.01 o 
 -12   2  10       24.09       34.29      3.49 o 
 -11   2  10       16.28       17.08      2.18 o 
 -10   2  10       38.20       39.76      2.56 o 
  -9   2  10      171.38      169.01      8.17 o 
  -8   2  10      236.98      213.63      9.86 o 
  -7   2  10      197.10      193.59      9.41 o 
  -6   2  10       68.42       79.57      3.29 o 
  -5   2  10       13.81       13.34      1.59 o 
  -4   2  10        3.79        5.81      1.45 o 
  -3   2  10       11.27       11.34      1.62 o 
  -2   2  10        1.46        0.24      1.24 o 
  -1   2  10        7.55       10.02      2.28 o 
   0   2  10       53.68       54.79      2.07 o 
   1   2  10        0.10        0.80      0.87 o 
   2   2  10        6.25        6.36      2.32 o 
   3   2  10        4.32        1.59      1.35 o 
   4   2  10       80.68       80.02      3.18 o 
   5   2  10        3.38       -0.28      2.35 o 
 -12   3  10        1.43        4.53      2.21 o 
 -11   3  10        4.65        4.04      1.56 o 
 -10   3  10        2.67        5.91      1.83 o 
  -9   3  10        2.68        4.04      1.38 o 
  -8   3  10      111.67      120.33      4.39 o 
  -7   3  10      185.23      182.46      8.89 o 
  -6   3  10        1.61        2.66      1.76 o 
  -5   3  10       24.08       24.89      1.97 o 
  -4   3  10       62.89       62.83      2.73 o 
  -3   3  10       21.42       26.20      2.07 o 
  -2   3  10       39.82       44.12      2.45 o 
  -1   3  10       18.22       19.64      1.37 o 
   0   3  10       35.17       34.88      1.86 o 
   1   3  10        5.55        7.18      2.16 o 
   2   3  10       79.18       79.20      2.77 o 
   3   3  10        2.41        3.28      1.49 o 
   4   3  10        6.71       11.41      2.42 o 
 -12   4  10        0.07       -2.04      2.04 o 
 -11   4  10       78.61       80.50      3.11 o 
 -10   4  10        0.26        1.38      1.90 o 
  -9   4  10       13.88        6.88      1.69 o 
  -8   4  10       97.77       97.49      3.56 o 
  -7   4  10       40.47       41.49      2.45 o 
  -6   4  10      134.71      123.19      4.43 o 
  -5   4  10        6.95        8.57      1.83 o 
  -4   4  10       52.60       54.25      3.22 o 
  -3   4  10       26.02       27.04      2.14 o 
  -2   4  10        6.41        3.84      1.80 o 
  -1   4  10        2.39        2.93      0.89 o 
   0   4  10        6.97        4.15      1.71 o 
   1   4  10       45.78       50.24      2.37 o 
   2   4  10        1.28        1.07      2.92 o 
   3   4  10        0.17        2.25      2.00 o 
 -12   5  10        8.27       11.58      3.80 o 
 -11   5  10      118.06      122.85      5.98 o 
 -10   5  10       25.40       28.62      2.32 o 
  -9   5  10       34.27       42.70      2.49 o 
  -8   5  10       58.05       58.64      3.08 o 
  -7   5  10       40.78       42.04      2.49 o 
  -6   5  10       38.10       38.17      2.52 o 
  -5   5  10        4.33        2.42      1.28 o 
  -4   5  10       26.83       27.73      2.18 o 
  -3   5  10       39.48       44.15      2.49 o 
  -2   5  10        2.37       -0.31      1.66 o 
  -1   5  10        1.97        3.07      0.98 o 
   0   5  10       11.61       12.09      1.38 o 
   1   5  10        1.05        0.43      1.00 o 
   2   5  10       23.49       22.02      2.83 o 
 -12   6  10       33.20       33.95      3.60 o 
 -11   6  10        0.68        1.31      2.32 o 
 -10   6  10        1.91       -0.86      2.45 o 
  -9   6  10        2.36        3.18      1.66 o 
  -8   6  10       21.44       17.32      2.01 o 
  -7   6  10        1.67        3.01      1.90 o 
  -6   6  10      151.82      150.45      7.40 o 
  -5   6  10       95.76       96.87      3.67 o 
  -4   6  10       20.93       20.98      2.28 o 
  -3   6  10       20.33       17.49      1.97 o 
  -2   6  10        7.08        1.87      1.62 o 
  -1   6  10        2.75        1.59      1.54 o 
   0   6  10        0.68        0.13      0.88 o 
   1   6  10        0.76        1.20      1.41 o 
 -11   7  10        5.16        4.94      2.77 o 
 -10   7  10       23.59       28.31      3.53 o 
  -9   7  10       13.99       14.69      1.87 o 
  -8   7  10       31.59       31.29      2.63 o 
  -7   7  10        6.60        7.40      1.66 o 
  -6   7  10       11.39       12.48      1.97 o 
  -5   7  10        3.89        5.29      1.49 o 
  -4   7  10       21.57       21.47      2.14 o 
  -3   7  10        0.73        3.04      1.28 o 
  -2   7  10        0.02       -0.66      1.24 o 
  -1   7  10        3.79        3.88      1.53 o 
 -10   8  10       14.75       23.85      3.53 o 
  -9   8  10        6.76        5.19      2.21 o 
  -8   8  10        4.91        7.12      2.42 o 
  -7   8  10        1.23        1.21      2.52 o 
  -6   8  10       13.68        9.61      1.90 o 
  -5   8  10       31.40       25.13      3.32 o 
  -4   8  10       21.35       23.23      3.42 o 
  -3   8  10        1.85       -1.87      1.87 o 
  -2   8  10        8.38        6.71      2.63 o 
  -7   9  10        0.27       -1.94      1.94 o 
  -6   9  10        0.58       -0.24      2.07 o 
  -1 -12  11       40.79       36.16      5.91 o 
   0 -12  11       24.66       26.63      4.74 o 
   1 -12  11       83.83       89.07      3.69 o 
   2 -12  11       39.76       34.26      3.80 o 
   3 -12  11       10.88       13.03      2.39 o 
   4 -12  11        1.86        1.42      2.11 o 
  -3 -11  11       12.39       12.76      2.45 o 
  -2 -11  11       20.61       22.23      3.28 o 
  -1 -11  11       51.52       51.93      5.20 o 
   0 -11  11        8.55        6.71      1.15 o 
   1 -11  11        1.30        3.01      0.95 o 
   2 -11  11        0.40       -1.18      1.18 o 
   3 -11  11       14.98       16.18      1.80 o 
   4 -11  11        4.61        5.46      2.18 o 
   5 -11  11       26.93       24.41      3.70 o 
  -5 -10  11       13.45       18.43      4.15 o 
  -4 -10  11       32.92       45.46      3.77 o 
  -3 -10  11       26.73       28.21      2.77 o 
  -2 -10  11       31.95       28.83      2.21 o 
  -1 -10  11       57.16       64.09      2.23 o 
   0 -10  11        0.20        0.60      1.03 o 
   1 -10  11       65.80       78.36      3.96 o 
   2 -10  11        7.06        4.67      1.45 o 
   3 -10  11        4.62       -0.10      1.52 o 
   4 -10  11        5.59        4.08      1.62 o 
   5 -10  11        0.98        0.59      1.69 o 
   6 -10  11       15.40       16.94      3.21 o 
  -6  -9  11        8.41       10.37      3.25 o 
  -5  -9  11        2.17        2.21      1.42 o 
  -4  -9  11        4.55        1.04      1.28 o 
  -3  -9  11       19.37       15.94      1.87 o 
  -2  -9  11       10.42        9.85      1.69 o 
  -1  -9  11       54.06       62.98      2.13 o 
   0  -9  11        7.41        4.90      1.12 o 
   1  -9  11       34.89       28.57      1.59 o 
   2  -9  11       42.40       35.13      2.56 o 
   3  -9  11       16.29       12.55      2.01 o 
   4  -9  11       20.29       19.08      2.11 o 
   5  -9  11       48.88       53.07      2.59 o 
   6  -9  11       15.72       18.43      3.15 o 
   7  -9  11       69.52       73.10      4.84 o 
  -7  -8  11       20.47       26.90      2.97 o 
  -6  -8  11        6.92        7.22      1.45 o 
  -5  -8  11        8.70        7.16      1.49 o 
  -4  -8  11       23.83       20.50      2.01 o 
  -3  -8  11       19.53       18.08      1.94 o 
  -2  -8  11        0.03        2.00      1.11 o 
  -1  -8  11       43.03       53.01      3.98 o 
   0  -8  11        5.60        4.54      0.98 o 
   1  -8  11       15.83       15.88      2.06 o 
   2  -8  11        1.56        2.56      1.35 o 
   3  -8  11        0.83        0.31      1.45 o 
   4  -8  11        9.13        9.58      1.73 o 
   5  -8  11        1.46        4.87      1.42 o 
   6  -8  11        0.01       -0.59      1.45 o 
   7  -8  11        7.07        6.74      2.28 o 
  -8  -7  11        0.28       -1.35      1.97 o 
  -7  -7  11       15.57       16.94      1.97 o 
  -6  -7  11       21.95       19.98      2.11 o 
  -5  -7  11        0.03       -0.52      2.18 o 
  -4  -7  11       35.40       30.74      2.28 o 
  -3  -7  11       20.71       17.94      1.90 o 
  -2  -7  11        8.44        7.02      1.52 o 
  -1  -7  11      177.76      166.24      5.77 o 
   0  -7  11      115.13      123.88      7.58 o 
   1  -7  11        1.89        3.47      0.93 o 
   2  -7  11        4.83        3.63      1.38 o 
   3  -7  11       13.82       12.27      1.66 o 
   4  -7  11       20.47       19.91      1.94 o 
   5  -7  11        2.66        1.80      1.18 o 
   6  -7  11        0.37        0.03      1.42 o 
   7  -7  11       11.76        9.58      3.21 o 
  -9  -6  11        5.29       10.92      2.87 o 
  -8  -6  11        6.77        4.84      1.45 o 
  -7  -6  11        0.58        1.62      1.80 o 
  -6  -6  11        7.34       10.65      1.76 o 
  -5  -6  11        0.06        0.41      1.49 o 
  -4  -6  11      129.98      114.43      3.84 o 
  -3  -6  11       16.80       23.09      2.56 o 
  -2  -6  11      208.14      189.69      8.69 o 
  -1  -6  11       33.56       31.41      1.61 o 
   0  -6  11        1.47        2.38      0.99 o 
   1  -6  11      112.41      108.97      3.25 o 
   2  -6  11      234.62      220.31      9.03 o 
   3  -6  11        1.25        3.49      1.24 o 
   4  -6  11       28.79       26.00      2.14 o 
   5  -6  11        0.38        1.45      1.31 o 
   6  -6  11        0.48       -0.17      1.76 o 
   7  -6  11       20.76       23.44      3.18 o 
 -10  -5  11        0.12       -1.56      2.07 o 
  -9  -5  11       37.93       25.34      2.07 o 
  -8  -5  11        1.74       -0.38      1.28 o 
  -7  -5  11       47.89       46.88      2.63 o 
  -6  -5  11       14.66       11.48      1.66 o 
  -5  -5  11        8.27       10.41      2.04 o 
  -4  -5  11      177.82      168.13      5.36 o 
  -3  -5  11      178.31      184.61      5.92 o 
  -2  -5  11       46.71       40.66      2.39 o 
  -1  -5  11       10.46       10.23      1.30 o 
   0  -5  11      419.27      435.89     21.47 o 
   1  -5  11        0.76       -0.14      0.92 o 
   2  -5  11       27.97       26.83      2.21 o 
   3  -5  11       24.44       26.21      2.04 o 
   4  -5  11       36.35       33.64      2.28 o 
   5  -5  11       31.01       35.75      2.32 o 
   6  -5  11        0.37        0.62      1.35 o 
   7  -5  11        0.59       -0.55      1.76 o 
 -10  -4  11       11.04       10.79      2.63 o 
  -9  -4  11       23.71       21.02      2.04 o 
  -8  -4  11        3.48        4.36      1.94 o 
  -7  -4  11       10.44       10.02      2.07 o 
  -6  -4  11       21.67       24.41      1.97 o 
  -5  -4  11        0.01        0.93      1.90 o 
  -4  -4  11       30.97       33.47      2.25 o 
  -3  -4  11      184.02      174.27      6.40 o 
  -2  -4  11      487.61      484.84     14.39 o 
  -1  -4  11      112.28      109.22      3.10 o 
   0  -4  11       11.29       13.11      1.37 o 
   1  -4  11      273.15      290.29      7.76 o 
   2  -4  11        0.40        1.24      1.21 o 
   3  -4  11      508.83      514.43     12.93 o 
   4  -4  11        2.35        2.21      1.59 o 
   5  -4  11       17.34       12.55      1.94 o 
   6  -4  11        0.46        1.56      1.21 o 
   7  -4  11        0.71        3.91      2.45 o 
 -11  -3  11        4.65        9.92      3.46 o 
 -10  -3  11       13.41       12.48      1.83 o 
  -9  -3  11       48.60       49.75      2.70 o 
  -8  -3  11      162.68      163.09      5.05 o 
  -7  -3  11       33.35       35.33      2.39 o 
  -6  -3  11      298.91      282.75     10.60 o 
  -5  -3  11      208.89      198.56      9.24 o 
  -4  -3  11      204.80      222.68      9.97 o 
  -3  -3  11      716.82      713.90     17.01 o 
  -2  -3  11        2.59        2.32      1.31 o 
  -1  -3  11     1071.75     1054.96     14.60 o 
   0  -3  11      169.69      167.71     11.26 o 
   1  -3  11      854.45      901.81     13.19 o 
   2  -3  11        0.94        3.35      1.52 o 
   3  -3  11       28.52       29.90      2.32 o 
   4  -3  11        6.47        5.39      1.59 o 
   5  -3  11        1.10        1.04      1.56 o 
   6  -3  11       56.89       61.03      2.70 o 
   7  -3  11       23.14       32.29      3.46 o 
 -11  -2  11        4.59        1.97      2.70 o 
 -10  -2  11       56.42       48.75      2.63 o 
  -9  -2  11        0.54        0.00      1.80 o 
  -8  -2  11      174.72      179.33      8.13 o 
  -7  -2  11       15.03       15.59      1.87 o 
  -6  -2  11        0.01        0.10      1.56 o 
  -5  -2  11        0.11       -1.04      1.52 o 
  -4  -2  11       19.34       24.37      1.90 o 
  -3  -2  11      238.82      220.00      9.76 o 
  -2  -2  11       24.47       23.44      1.90 o 
  -1  -2  11      288.78      309.59     24.60 o 
   0  -2  11      197.19      196.53      6.61 o 
   1  -2  11      729.10      734.21     11.69 o 
   2  -2  11       42.60       42.11      2.49 o 
   3  -2  11        0.38        2.63      1.52 o 
   4  -2  11       12.89        9.75      1.76 o 
   5  -2  11        0.46       -1.59      1.59 o 
   6  -2  11        1.77        1.14      2.11 o 
 -12  -1  11       20.73       25.37      3.84 o 
 -11  -1  11        8.01        9.92      2.59 o 
 -10  -1  11        3.39        5.25      1.76 o 
  -9  -1  11        0.03       -0.55      1.35 o 
  -8  -1  11        6.79        8.50      1.94 o 
  -7  -1  11        0.12        0.59      1.56 o 
  -6  -1  11       50.14       47.68      2.52 o 
  -5  -1  11       48.24       42.05      2.49 o 
  -4  -1  11        2.14        1.14      1.28 o 
  -3  -1  11        1.17        2.66      1.52 o 
  -2  -1  11      247.59      235.28     10.01 o 
  -1  -1  11       48.48       46.14      2.87 o 
   0  -1  11      180.38      180.80      5.04 o 
   1  -1  11      115.16      124.85      3.34 o 
   2  -1  11        2.04        2.70      1.14 o 
   3  -1  11      100.29      109.50      3.74 o 
   4  -1  11      129.31      128.81      6.81 o 
   5  -1  11       16.82       17.04      1.83 o 
   6  -1  11        2.33        0.55      1.97 o 
 -12   0  11       16.49       20.26      3.46 o 
 -11   0  11        0.00        1.00      1.31 o 
 -10   0  11       61.23       61.31      3.11 o 
  -9   0  11       48.20       44.29      2.59 o 
  -8   0  11       76.88       86.63      3.22 o 
  -7   0  11      115.57      111.62      3.98 o 
  -6   0  11      203.65      206.09      9.55 o 
  -5   0  11        0.84        1.80      1.38 o 
  -4   0  11       33.67       35.68      2.25 o 
  -3   0  11       36.03       36.65      2.42 o 
  -2   0  11       67.14       64.25      3.15 o 
  -1   0  11        3.71        3.54      0.96 o 
   0   0  11        1.25        2.02      0.90 o 
   1   0  11       79.33       83.37      2.24 o 
   2   0  11       24.04       25.79      2.14 o 
   3   0  11       22.69       25.13      2.56 o 
   4   0  11        0.27        1.59      1.59 o 
   5   0  11       18.41       19.67      2.97 o 
 -12   1  11        4.60        6.15      2.77 o 
 -11   1  11        2.54        2.94      1.35 o 
 -10   1  11      125.22      126.35      4.12 o 
  -9   1  11       12.99       10.34      1.69 o 
  -8   1  11        3.75        4.42      2.00 o 
  -7   1  11      185.27      166.54      8.79 o 
  -6   1  11       98.43      103.66      3.67 o 
  -5   1  11      263.05      268.45     10.25 o 
  -4   1  11       13.72       14.14      2.21 o 
  -3   1  11       19.64       12.17      1.87 o 
  -2   1  11       31.80       31.01      2.21 o 
  -1   1  11       17.89       22.10      2.09 o 
   0   1  11       11.15       12.50      2.56 o 
   1   1  11      177.92      189.93      5.96 o 
   2   1  11      102.39      110.01      3.63 o 
   3   1  11       39.19       36.72      2.42 o 
   4   1  11        0.48        0.48      1.28 o 
   5   1  11       40.41       31.84      3.39 o 
 -12   2  11       46.96       46.67      4.60 o 
 -11   2  11        0.01        0.24      1.45 o 
 -10   2  11       57.99       55.94      3.04 o 
  -9   2  11       24.76       23.37      2.11 o 
  -8   2  11       62.88       63.14      2.90 o 
  -7   2  11       33.06       28.45      2.25 o 
  -6   2  11        1.61        2.11      1.31 o 
  -5   2  11       75.81       73.94      3.01 o 
  -4   2  11        7.36        4.46      1.73 o 
  -3   2  11       16.77       16.21      1.83 o 
  -2   2  11        6.66        3.84      1.52 o 
  -1   2  11       57.71       54.86      2.96 o 
   0   2  11        3.08        1.95      2.52 o 
   1   2  11       88.35       80.16      4.46 o 
   2   2  11        2.25        0.80      1.35 o 
   3   2  11       38.46       27.87      2.14 o 
   4   2  11       82.77       92.22      5.29 o 
 -12   3  11        0.15       -2.45      2.45 o 
 -11   3  11       70.06       75.10      3.11 o 
 -10   3  11        1.47       -0.31      1.49 o 
  -9   3  11       25.55       26.72      2.11 o 
  -8   3  11        0.06       -1.21      1.21 o 
  -7   3  11        0.38        1.94      1.31 o 
  -6   3  11        6.48        7.05      1.52 o 
  -5   3  11       16.29       18.88      2.11 o 
  -4   3  11        6.41        7.71      2.00 o 
  -3   3  11       25.79       23.51      1.94 o 
  -2   3  11        5.17        1.90      1.49 o 
  -1   3  11        9.15        7.38      1.56 o 
   0   3  11        0.58        1.43      1.16 o 
   1   3  11       39.50       40.88      1.78 o 
   2   3  11       91.15       96.14      2.47 o 
   3   3  11        1.29        0.97      2.14 o 
 -12   4  11        3.74        6.57      2.70 o 
 -11   4  11        6.01        6.64      2.63 o 
 -10   4  11        9.41        9.99      1.69 o 
  -9   4  11        5.45        6.01      1.49 o 
  -8   4  11        8.61       10.75      1.76 o 
  -7   4  11        1.09        0.17      1.35 o 
  -6   4  11        8.77        6.40      2.07 o 
  -5   4  11       23.23       18.15      2.07 o 
  -4   4  11       51.80       51.62      2.70 o 
  -3   4  11       14.92       12.72      1.76 o 
  -2   4  11       34.22       26.34      2.32 o 
  -1   4  11        8.15        8.05      1.64 o 
   0   4  11       13.05       11.97      1.31 o 
   1   4  11       10.67       10.68      1.22 o 
   2   4  11        2.60        1.40      1.54 o 
 -11   5  11        8.31        6.67      2.42 o 
 -10   5  11       24.80       24.13      2.25 o 
  -9   5  11        1.84        1.38      1.38 o 
  -8   5  11       86.57       93.30      3.63 o 
  -7   5  11        2.53        4.60      1.56 o 
  -6   5  11       14.40       12.65      1.90 o 
  -5   5  11       27.32       24.72      2.32 o 
  -4   5  11       20.91       19.08      2.07 o 
  -3   5  11       21.75       23.27      2.11 o 
  -2   5  11        3.68        0.59      1.42 o 
  -1   5  11        0.60       -0.02      0.91 o 
   0   5  11       21.12       14.38      2.49 o 
   1   5  11        2.09        1.22      1.38 o 
 -11   6  11        1.81       -2.07      3.32 o 
 -10   6  11        3.84        5.43      2.83 o 
  -9   6  11       11.32       10.13      1.80 o 
  -8   6  11       42.65       43.74      2.59 o 
  -7   6  11       31.21       24.37      2.52 o 
  -6   6  11       41.35       41.45      2.56 o 
  -5   6  11        5.67        3.08      1.42 o 
  -4   6  11        2.63        1.35      1.49 o 
  -3   6  11        0.37       -0.76      2.04 o 
  -2   6  11        1.09        0.55      1.35 o 
  -1   6  11        0.44       -0.07      1.26 o 
   0   6  11        1.28       -0.10      1.51 o 
 -10   7  11       18.65       27.86      3.80 o 
  -9   7  11       37.42       43.22      3.56 o 
  -8   7  11        0.73       -0.52      2.39 o 
  -7   7  11        8.36       12.79      1.69 o 
  -6   7  11        4.53        1.38      2.00 o 
  -5   7  11        0.16        2.49      2.04 o 
  -4   7  11        0.38        1.52      2.32 o 
  -3   7  11        6.35       10.09      2.39 o 
  -2   7  11        0.29        1.18      2.11 o 
  -8   8  11       11.83       12.24      2.66 o 
  -7   8  11        8.69       12.69      2.70 o 
  -6   8  11       36.83       35.57      4.15 o 
  -5   8  11        0.18        0.48      2.18 o 
  -2 -11  12       19.80       28.49      3.15 o 
  -1 -11  12       12.49        9.00      1.79 o 
   0 -11  12       18.08       18.29      2.33 o 
   1 -11  12       62.61       61.80      3.08 o 
   2 -11  12        0.76        3.84      1.97 o 
   3 -11  12        0.96        1.04      1.76 o 
   4 -11  12        3.98       11.10      2.35 o 
  -4 -10  12        8.95       12.13      2.49 o 
  -3 -10  12        0.02        0.48      1.66 o 
  -2 -10  12        1.68        1.42      1.21 o 
  -1 -10  12       66.48       64.08      5.57 o 
   0 -10  12       24.50       25.00      1.47 o 
   1 -10  12       40.90       39.05      1.76 o 
   2 -10  12       52.02       59.19      2.80 o 
   3 -10  12       16.49       20.36      1.76 o 
   4 -10  12        5.35        5.95      2.45 o 
   5 -10  12        3.54        2.25      1.94 o 
  -6  -9  12       11.36       12.62      2.80 o 
  -5  -9  12        2.21       -0.03      2.59 o 
  -4  -9  12        3.24        1.31      1.42 o 
  -3  -9  12        5.36        4.49      1.35 o 
  -2  -9  12        3.49        4.29      1.52 o 
  -1  -9  12        0.40        0.74      0.90 o 
   0  -9  12        4.41        3.17      0.97 o 
   1  -9  12        7.63        7.17      1.09 o 
   2  -9  12        6.08        4.60      1.45 o 
   3  -9  12        0.10       -0.21      1.52 o 
   4  -9  12        5.99        5.32      1.56 o 
   5  -9  12        4.07        3.42      2.07 o 
   6  -9  12        0.87        4.74      1.97 o 
  -7  -8  12        8.09        8.50      2.83 o 
  -6  -8  12        0.24        1.04      2.59 o 
  -5  -8  12        1.31       -0.07      1.52 o 
  -4  -8  12        0.89       -0.24      1.59 o 
  -3  -8  12       59.68       58.92      2.73 o 
  -2  -8  12       37.43       40.93      2.21 o 
  -1  -8  12        7.94        8.12      1.44 o 
   0  -8  12       22.50       25.09      3.34 o 
   1  -8  12        0.58        0.77      0.91 o 
   2  -8  12        2.31        3.42      1.35 o 
   3  -8  12        6.91        7.92      1.49 o 
   4  -8  12        0.21        0.59      1.42 o 
   5  -8  12       13.09        8.95      2.63 o 
   6  -8  12        4.50        4.42      3.08 o 
  -8  -7  12       13.84       11.41      2.66 o 
  -7  -7  12        0.00        4.04      2.32 o 
  -6  -7  12        5.48        6.53      1.73 o 
  -5  -7  12        3.82        4.04      1.35 o 
  -4  -7  12        2.93        2.18      1.45 o 
  -3  -7  12       18.98       16.32      1.83 o 
  -2  -7  12       87.16       69.72      2.97 o 
  -1  -7  12        0.21        0.41      1.19 o 
   0  -7  12       15.55       16.57      1.40 o 
   1  -7  12        0.25       -0.08      0.84 o 
   2  -7  12        3.87        4.08      1.31 o 
   3  -7  12       21.09       14.59      1.69 o 
   4  -7  12        0.00       -0.69      1.04 o 
   5  -7  12       82.07      114.94      5.43 o 
   6  -7  12        2.88        2.90      2.04 o 
  -9  -6  12       10.29        6.12      2.49 o 
  -8  -6  12        3.81        9.61      2.28 o 
  -7  -6  12        8.94        8.16      1.62 o 
  -6  -6  12       49.11       44.39      2.45 o 
  -5  -6  12        0.05       -0.14      1.83 o 
  -4  -6  12       16.99       13.07      1.80 o 
  -3  -6  12      201.62      203.09      8.55 o 
  -2  -6  12        1.30        1.80      1.18 o 
  -1  -6  12       10.89        8.47      1.64 o 
   0  -6  12       23.21       22.31      1.45 o 
   1  -6  12      102.84       96.99      4.63 o 
   2  -6  12       13.05       10.37      1.73 o 
   3  -6  12       65.35       62.41      3.18 o 
   4  -6  12        2.63        4.04      1.42 o 
   5  -6  12        0.41        0.17      1.07 o 
   6  -6  12        1.53        0.59      2.04 o 
  -9  -5  12        6.73        9.64      2.52 o 
  -8  -5  12        1.80        3.04      1.59 o 
  -7  -5  12       24.60       26.48      2.52 o 
  -6  -5  12        0.01       -1.24      1.87 o 
  -5  -5  12       28.05       26.45      2.07 o 
  -4  -5  12      101.83      101.96      3.77 o 
  -3  -5  12       11.37       16.01      2.28 o 
  -2  -5  12        3.41        2.21      1.35 o 
  -1  -5  12       18.53       16.54      1.62 o 
   0  -5  12       36.78       40.23      1.72 o 
   1  -5  12       20.29       22.01      1.53 o 
   2  -5  12        5.99        3.80      1.56 o 
   3  -5  12       12.74       14.24      1.87 o 
   4  -5  12        8.52        9.64      1.66 o 
   5  -5  12        6.32        4.25      1.59 o 
   6  -5  12        2.54        2.49      2.39 o 
 -10  -4  12        0.93       -2.35      2.35 o 
  -9  -4  12        0.73        1.14      1.49 o 
  -8  -4  12        3.07        3.70      1.62 o 
  -7  -4  12       56.17       49.13      2.80 o 
  -6  -4  12       81.17       68.85      2.94 o 
  -5  -4  12       15.80       15.11      2.14 o 
  -4  -4  12      583.19      580.27     14.01 o 
  -3  -4  12       15.61       16.77      1.83 o 
  -2  -4  12      282.41      289.45     10.87 o 
  -1  -4  12        3.41        4.99      1.19 o 
   0  -4  12      100.89      106.00      2.71 o 
   1  -4  12      117.26      129.37      3.28 o 
   2  -4  12        3.78        5.15      1.35 o 
   3  -4  12       64.24       54.88      2.84 o 
   4  -4  12       66.99       71.71      3.08 o 
   5  -4  12       23.76       27.73      2.45 o 
   6  -4  12        1.98        0.83      1.97 o 
 -10  -3  12        5.00        5.05      2.39 o 
  -9  -3  12       33.60       29.80      2.25 o 
  -8  -3  12       29.90       24.58      2.21 o 
  -7  -3  12        9.80        8.68      1.76 o 
  -6  -3  12      169.62      167.39      8.51 o 
  -5  -3  12       21.89       20.95      1.83 o 
  -4  -3  12       25.41       20.02      2.01 o 
  -3  -3  12      137.22      148.72      5.74 o 
  -2  -3  12       38.23       39.48      2.35 o 
  -1  -3  12       14.26       15.68      1.44 o 
   0  -3  12       76.83       84.31      2.27 o 
   1  -3  12       10.63        9.29      1.25 o 
   2  -3  12       35.03       37.24      2.59 o 
   3  -3  12       76.52       83.10      3.39 o 
   4  -3  12       10.49       12.48      1.69 o 
   5  -3  12       63.03       67.60      4.29 o 
   6  -3  12        3.91       -0.52      2.49 o 
 -11  -2  12        0.35       -2.14      2.14 o 
 -10  -2  12        3.31        1.73      1.66 o 
  -9  -2  12        4.88        2.49      1.52 o 
  -8  -2  12       13.19        8.75      1.59 o 
  -7  -2  12       13.96       12.38      1.66 o 
  -6  -2  12       28.19       31.50      2.39 o 
  -5  -2  12       37.59       36.82      2.39 o 
  -4  -2  12       97.08      108.32      4.05 o 
  -3  -2  12      160.82      163.38      5.81 o 
  -2  -2  12      125.85      125.95      4.81 o 
  -1  -2  12      282.84      280.31      7.47 o 
   0  -2  12      108.61      118.36      3.20 o 
   1  -2  12       62.51       66.21      5.77 o 
   2  -2  12        1.04        0.31      1.76 o 
   3  -2  12       12.18       12.13      1.73 o 
   4  -2  12        1.81       -1.66      1.66 o 
   5  -2  12       14.32       11.86      2.90 o 
 -11  -1  12        9.70       21.40      3.25 o 
 -10  -1  12        2.33        3.11      1.62 o 
  -9  -1  12        3.41        3.28      1.52 o 
  -8  -1  12        0.26       -0.76      1.87 o 
  -7  -1  12        0.10       -1.11      1.11 o 
  -6  -1  12       10.18        8.40      1.66 o 
  -5  -1  12       88.16       79.16      3.22 o 
  -4  -1  12      223.40      243.87     10.35 o 
  -3  -1  12      114.91      103.80      3.87 o 
  -2  -1  12        0.14       -1.42      1.90 o 
  -1  -1  12      238.50      233.24      6.80 o 
   0  -1  12        0.00       -0.32      2.52 o 
   1  -1  12      131.01      127.84      3.09 o 
   2  -1  12       20.68       24.10      2.04 o 
   3  -1  12       28.33       27.66      2.14 o 
   4  -1  12       40.58       42.11      2.66 o 
   5  -1  12        0.43        1.11      1.76 o 
 -11   0  12        0.03       -2.11      2.35 o 
 -10   0  12       12.08       15.66      1.80 o 
  -9   0  12        8.02       11.61      2.45 o 
  -8   0  12        1.63        1.07      1.56 o 
  -7   0  12        0.13        2.07      1.59 o 
  -6   0  12       61.96       63.38      2.80 o 
  -5   0  12        4.43        3.98      1.45 o 
  -4   0  12       14.17        5.63      1.52 o 
  -3   0  12      170.90      173.14      5.99 o 
  -2   0  12       47.37       53.49      2.73 o 
  -1   0  12       93.64      100.39      3.13 o 
   0   0  12       85.74       93.46      5.12 o 
   1   0  12      128.36      132.20      5.22 o 
   2   0  12       12.86       11.96      2.07 o 
   3   0  12        8.68        4.70      2.11 o 
   4   0  12        0.26        0.21      2.32 o 
 -11   1  12        5.23        7.54      2.56 o 
 -10   1  12       13.12       11.44      1.90 o 
  -9   1  12       33.41       35.06      2.39 o 
  -8   1  12       18.09       14.93      2.14 o 
  -7   1  12        4.31        4.84      1.76 o 
  -6   1  12        8.21        3.77      1.45 o 
  -5   1  12        0.30       -0.76      1.90 o 
  -4   1  12        7.44        5.43      1.38 o 
  -3   1  12        2.16        0.83      1.21 o 
  -2   1  12      348.35      354.57     10.98 o 
  -1   1  12        8.93        9.43      1.07 o 
   0   1  12       11.81       12.71      1.80 o 
   1   1  12        0.06       -0.90      0.90 o 
   2   1  12        0.23        2.70      1.69 o 
   3   1  12       72.17       82.47      5.19 o 
 -11   2  12        2.34        0.55      2.83 o 
 -10   2  12       69.56       71.23      3.08 o 
  -9   2  12        1.81        0.66      1.49 o 
  -8   2  12      135.22      132.45      4.39 o 
  -7   2  12       26.28       28.56      2.25 o 
  -6   2  12       30.22       30.60      2.42 o 
  -5   2  12       24.90       18.95      2.04 o 
  -4   2  12       26.58       21.47      2.21 o 
  -3   2  12        5.44        3.77      1.42 o 
  -2   2  12       16.88       16.87      2.01 o 
  -1   2  12        0.72        0.58      1.99 o 
   0   2  12       14.10       12.08      1.26 o 
   1   2  12        4.73        1.12      0.91 o 
   2   2  12        1.09        0.85      1.61 o 
   3   2  12        6.71        6.19      2.73 o 
 -11   3  12        2.25        1.04      3.11 o 
 -10   3  12       69.07       58.64      2.87 o 
  -9   3  12        4.17        4.32      1.49 o 
  -8   3  12        0.25       -1.35      1.35 o 
  -7   3  12        2.20        1.66      1.66 o 
  -6   3  12        0.24        2.63      1.66 o 
  -5   3  12       18.04       17.04      1.83 o 
  -4   3  12        7.19        8.78      1.59 o 
  -3   3  12       20.03       15.94      1.97 o 
  -2   3  12       20.01       13.76      2.07 o 
  -1   3  12        1.04        1.11      0.94 o 
   0   3  12        2.03        0.66      1.03 o 
   1   3  12       55.21       57.30      3.24 o 
   2   3  12       15.18       15.28      2.25 o 
 -11   4  12        2.34       -0.28      2.56 o 
 -10   4  12        0.17       -0.10      2.07 o 
  -9   4  12       14.82       14.93      1.90 o 
  -8   4  12        0.22        0.73      1.35 o 
  -7   4  12        4.81        0.80      1.76 o 
  -6   4  12       19.79       19.53      2.18 o 
  -5   4  12       54.20       54.35      2.94 o 
  -4   4  12        0.00        2.94      1.42 o 
  -3   4  12       26.02       23.47      2.11 o 
  -2   4  12        4.54        1.38      1.69 o 
  -1   4  12       55.70       61.70      2.06 o 
   0   4  12        0.42        0.64      1.32 o 
   1   4  12        8.83        3.26      2.64 o 
 -10   5  12        3.73        5.12      2.49 o 
  -9   5  12        4.58        3.46      2.70 o 
  -8   5  12        0.20        1.07      1.87 o 
  -7   5  12        0.30        1.24      1.24 o 
  -6   5  12       12.10       20.19      2.66 o 
  -5   5  12       27.75       31.67      2.28 o 
  -4   5  12       14.16       15.97      1.97 o 
  -3   5  12       13.05       12.79      1.83 o 
  -2   5  12        0.28       -1.90      1.90 o 
  -1   5  12        1.59        0.39      1.73 o 
 -10   6  12        1.71        1.97      3.25 o 
  -9   6  12       11.34       15.04      2.80 o 
  -8   6  12        6.45        9.33      2.73 o 
  -7   6  12        0.00        0.97      2.35 o 
  -6   6  12        0.73        1.56      1.90 o 
  -5   6  12       21.31       16.63      2.73 o 
  -4   6  12        3.02        6.22      2.00 o 
  -3   6  12        0.28       -0.38      2.25 o 
  -2   6  12        2.27        3.63      2.25 o 
  -7   7  12        0.00       -1.80      1.80 o 
  -6   7  12        0.45        0.14      2.39 o 
  -5   7  12        1.07       -0.24      2.25 o 
   0 -11  13        0.15       -1.25      1.25 o 
   1 -11  13        6.10        9.11      2.39 o 
  -3 -10  13        8.46        8.95      2.59 o 
  -2 -10  13        0.47        2.39      1.94 o 
  -1 -10  13        3.59        5.61      2.90 o 
   0 -10  13       45.43       45.04      2.68 o 
   1 -10  13        5.65        7.32      3.63 o 
   2 -10  13       30.56       34.33      3.77 o 
   3 -10  13        0.56       -0.76      1.56 o 
  -5  -9  13        1.95       -1.18      2.45 o 
  -4  -9  13        0.27        1.31      1.90 o 
  -3  -9  13        1.67        2.21      1.35 o 
  -2  -9  13        0.70       -0.62      1.07 o 
  -1  -9  13        3.11        6.01      1.09 o 
   0  -9  13        0.53        1.10      0.93 o 
   1  -9  13        6.83        6.60      1.15 o 
   2  -9  13        0.20        1.45      1.07 o 
   3  -9  13        1.81        3.08      1.73 o 
   4  -9  13        9.46       11.55      2.83 o 
  -6  -8  13       60.74       70.67      4.91 o 
  -5  -8  13       49.02       61.23      4.01 o 
  -4  -8  13       20.03       23.37      1.97 o 
  -3  -8  13        0.02       -0.07      1.21 o 
  -2  -8  13        9.34        7.61      1.59 o 
  -1  -8  13       15.41       12.91      2.37 o 
   0  -8  13       45.68       52.38      1.93 o 
   1  -8  13       16.69       19.42      1.45 o 
   2  -8  13        0.02        1.21      1.38 o 
   3  -8  13       20.66       20.22      2.42 o 
   4  -8  13       14.32       17.94      3.66 o 
   5  -8  13       43.44       56.84      4.74 o 
  -7  -7  13        0.08        0.07      2.18 o 
  -6  -7  13        3.68        1.62      1.28 o 
  -5  -7  13       20.59       22.54      2.21 o 
  -4  -7  13       14.67       14.38      1.83 o 
  -3  -7  13        6.47        6.60      1.87 o 
  -2  -7  13       64.42       66.53      2.97 o 
  -1  -7  13       17.28       19.13      1.39 o 
   0  -7  13        2.15        1.74      0.91 o 
   1  -7  13       14.51       15.47      1.56 o 
   2  -7  13        8.82        8.75      1.62 o 
   3  -7  13        2.54        0.00      1.73 o 
   4  -7  13       10.91       16.94      2.77 o 
   5  -7  13        2.19        1.04      2.45 o 
  -8  -6  13       37.56       43.08      3.73 o 
  -7  -6  13        0.05       -0.69      1.24 o 
  -6  -6  13       23.02       12.38      1.69 o 
  -5  -6  13        4.43        5.57      1.42 o 
  -4  -6  13       24.82       27.48      2.21 o 
  -3  -6  13        9.17        8.02      1.56 o 
  -2  -6  13       12.78       15.38      2.56 o 
  -1  -6  13       50.02       48.28      1.83 o 
   0  -6  13        0.06       -0.54      1.07 o 
   1  -6  13        0.72        2.28      0.91 o 
   2  -6  13       38.42       40.97      2.39 o 
   3  -6  13       12.89       14.90      2.11 o 
   4  -6  13        4.22        6.26      1.76 o 
   5  -6  13       25.35       30.46      3.49 o 
  -9  -5  13       21.56       28.42      3.49 o 
  -8  -5  13        1.45        3.63      2.21 o 
  -7  -5  13       71.20       71.02      3.04 o 
  -6  -5  13       10.51        7.16      1.62 o 
  -5  -5  13        0.08        1.94      1.49 o 
  -4  -5  13        3.23        2.28      1.66 o 
  -3  -5  13        0.27        1.38      1.35 o 
  -2  -5  13       13.47        9.78      1.45 o 
  -1  -5  13        0.01        1.21      0.81 o 
   0  -5  13        0.78        2.41      1.06 o 
   1  -5  13       33.06       35.20      1.67 o 
   2  -5  13        8.52        7.19      1.45 o 
   3  -5  13      136.86      134.73      5.88 o 
   4  -5  13        0.48        1.97      1.38 o 
   5  -5  13       20.31       20.53      3.08 o 
  -9  -4  13        1.92        0.31      2.56 o 
  -8  -4  13       85.46       90.32      3.35 o 
  -7  -4  13        2.37        3.91      1.76 o 
  -6  -4  13        2.49        1.35      1.90 o 
  -5  -4  13       69.37       70.16      3.15 o 
  -4  -4  13        0.00        1.90      1.45 o 
  -3  -4  13       18.97       17.77      2.11 o 
  -2  -4  13       10.24        7.09      1.45 o 
  -1  -4  13       41.20       42.29      1.74 o 
   0  -4  13        1.32        1.57      0.87 o 
   1  -4  13       90.46       90.82      5.52 o 
   2  -4  13       52.59       48.41      2.94 o 
   3  -4  13       22.92       21.68      2.04 o 
   4  -4  13       21.63       21.30      2.80 o 
   5  -4  13        0.89        2.18      1.80 o 
 -10  -3  13        7.31        7.36      2.45 o 
  -9  -3  13       47.47       48.44      2.56 o 
  -8  -3  13       12.38       12.20      1.76 o 
  -7  -3  13       58.56       56.67      2.97 o 
  -6  -3  13       24.04       21.85      2.11 o 
  -5  -3  13      132.91      129.99      4.43 o 
  -4  -3  13        0.88        0.97      1.28 o 
  -3  -3  13       39.82       40.76      2.42 o 
  -2  -3  13        0.04       -0.07      1.28 o 
  -1  -3  13       49.42       55.68      1.90 o 
   0  -3  13        1.22        2.87      0.99 o 
   1  -3  13        8.27        7.56      1.23 o 
   2  -3  13       58.23       62.34      3.39 o 
   3  -3  13        3.64        2.04      1.24 o 
   4  -3  13       19.34       19.26      2.87 o 
 -10  -2  13       37.86       33.98      3.32 o 
  -9  -2  13       11.38       18.39      1.94 o 
  -8  -2  13       55.12       57.19      2.80 o 
  -7  -2  13        5.82       10.75      1.90 o 
  -6  -2  13       19.54       18.63      1.94 o 
  -5  -2  13        1.60        2.87      1.38 o 
  -4  -2  13      558.35      532.89     13.38 o 
  -3  -2  13      135.82      136.02      4.95 o 
  -2  -2  13      134.61      136.19      4.77 o 
  -1  -2  13        9.39        8.04      1.37 o 
   0  -2  13        0.37        1.45      1.01 o 
   1  -2  13        6.89        5.50      1.10 o 
   2  -2  13        2.90        1.11      1.28 o 
   3  -2  13        4.09        2.14      1.31 o 
   4  -2  13       29.10       27.21      3.15 o 
 -10  -1  13        1.28        1.80      2.35 o 
  -9  -1  13       18.13       20.64      1.97 o 
  -8  -1  13       19.44       17.60      1.97 o 
  -7  -1  13        0.56        2.04      1.42 o 
  -6  -1  13        8.89        6.29      1.59 o 
  -5  -1  13       44.60       39.97      2.59 o 
  -4  -1  13      284.00      271.66      9.76 o 
  -3  -1  13       26.30       32.81      2.32 o 
  -2  -1  13      108.97      109.16      4.32 o 
  -1  -1  13       11.06       11.96      1.18 o 
   0  -1  13        4.79        3.85      1.54 o 
   1  -1  13       10.02        6.58      1.24 o 
   2  -1  13        0.03        1.18      1.24 o 
   3  -1  13        6.06        3.32      2.63 o 
   4  -1  13        0.11        3.08      2.32 o 
 -11   0  13        4.68        2.07      3.53 o 
 -10   0  13        2.41       -0.41      1.90 o 
  -9   0  13        2.69        2.32      1.42 o 
  -8   0  13        0.49       -1.04      1.31 o 
  -7   0  13        7.80        5.77      1.45 o 
  -6   0  13        6.49        4.84      1.59 o 
  -5   0  13       24.60       30.80      2.28 o 
  -4   0  13       26.97       22.89      2.56 o 
  -3   0  13       10.36        7.12      1.52 o 
  -2   0  13        0.99        1.69      1.56 o 
  -1   0  13       94.43      100.15      2.65 o 
   0   0  13        6.21        8.50      1.69 o 
   1   0  13        4.22        3.22      1.01 o 
   2   0  13        1.35        1.42      1.28 o 
   3   0  13        6.40        2.42      2.35 o 
 -11   1  13       48.36       62.48      4.36 o 
 -10   1  13        1.02        0.93      2.04 o 
  -9   1  13       35.13       33.43      2.35 o 
  -8   1  13        6.69        6.74      1.52 o 
  -7   1  13        5.54        5.91      1.66 o 
  -6   1  13       49.26       39.59      2.59 o 
  -5   1  13       20.88       22.75      2.07 o 
  -4   1  13       65.80       62.14      2.94 o 
  -3   1  13      193.78      173.80      7.85 o 
  -2   1  13        7.13        5.81      1.62 o 
  -1   1  13       48.69       48.44      1.87 o 
   0   1  13       49.61       57.32      2.04 o 
   1   1  13        1.57       -0.02      1.11 o 
   2   1  13        1.08       -0.66      2.07 o 
 -11   2  13        2.63        5.63      2.39 o 
 -10   2  13       31.68       23.79      3.42 o 
  -9   2  13       11.63       14.31      1.83 o 
  -8   2  13        0.07        0.83      1.38 o 
  -7   2  13        0.12        0.38      1.24 o 
  -6   2  13        6.79        3.39      1.52 o 
  -5   2  13       12.91       18.49      2.42 o 
  -4   2  13      110.19      101.44      3.74 o 
  -3   2  13      104.18      106.35      3.63 o 
  -2   2  13       48.13       37.51      2.49 o 
  -1   2  13       13.54       11.01      1.22 o 
   0   2  13        3.11        2.59      1.34 o 
   1   2  13        1.06        1.70      1.46 o 
 -10   3  13        0.28        1.66      2.07 o 
  -9   3  13       16.87       19.95      2.01 o 
  -8   3  13        1.92        3.39      1.56 o 
  -7   3  13        4.04        4.74      1.59 o 
  -6   3  13       71.00       69.02      3.11 o 
  -5   3  13        2.51        4.08      1.56 o 
  -4   3  13      128.84      132.92      6.26 o 
  -3   3  13       63.92       65.84      3.04 o 
  -2   3  13       82.75       79.85      3.29 o 
  -1   3  13        1.72        0.63      1.38 o 
   0   3  13        6.46        7.45      2.20 o 
 -10   4  13        0.64        1.38      2.77 o 
  -9   4  13        2.92        0.48      2.77 o 
  -8   4  13        1.33        0.69      1.31 o 
  -7   4  13        0.63       -0.10      1.80 o 
  -6   4  13        0.67       -0.21      1.28 o 
  -5   4  13        7.23        9.58      1.66 o 
  -4   4  13        4.62        4.46      1.45 o 
  -3   4  13        7.00        8.37      1.52 o 
  -2   4  13       11.22        4.46      2.87 o 
  -1   4  13        0.95        1.60      1.42 o 
  -9   5  13        0.03        1.35      2.21 o 
  -8   5  13       14.74       19.53      3.21 o 
  -7   5  13       10.45       12.38      3.56 o 
  -6   5  13       15.78       19.01      3.87 o 
  -5   5  13        0.12        2.80      2.32 o 
  -4   5  13       11.86       16.59      2.73 o 
  -3   5  13        7.58        2.18      3.18 o 
  -6   6  13        7.88        9.89      2.83 o 
  -1 -10  14        1.00        0.13      2.18 o 
   0 -10  14       10.52       11.96      2.14 o 
  -4  -9  14        0.09        0.62      2.39 o 
  -3  -9  14        2.15        5.84      2.70 o 
  -2  -9  14        2.47        3.42      2.18 o 
  -1  -9  14       13.77       14.61      1.99 o 
   0  -9  14        0.15        0.97      1.41 o 
   1  -9  14        0.79        2.99      1.40 o 
   2  -9  14        2.49        3.18      2.63 o 
  -5  -8  14        0.84        2.14      2.21 o 
  -4  -8  14        7.59        9.16      3.04 o 
  -3  -8  14       10.55       12.76      3.28 o 
  -2  -8  14       28.33       24.37      2.04 o 
  -1  -8  14        5.16        6.20      0.96 o 
   0  -8  14        1.18        1.89      1.30 o 
   1  -8  14        9.04       10.81      1.76 o 
   2  -8  14        0.05        0.41      1.28 o 
   3  -8  14        3.27        6.12      2.28 o 
  -6  -7  14        1.71       -2.04      2.04 o 
  -5  -7  14       14.16       16.77      3.35 o 
  -4  -7  14        3.70        4.01      1.42 o 
  -3  -7  14        1.98        4.42      2.07 o 
  -2  -7  14       15.28       11.75      1.76 o 
  -1  -7  14        1.71        0.44      1.02 o 
   0  -7  14       42.12       48.72      1.89 o 
   1  -7  14        0.32        0.88      0.85 o 
   2  -7  14       34.12       36.58      3.39 o 
   3  -7  14        0.53        0.73      1.69 o 
  -7  -6  14        2.28        9.61      3.11 o 
  -6  -6  14       34.99       33.47      3.49 o 
  -5  -6  14        0.54        1.24      1.38 o 
  -4  -6  14        9.38        6.98      1.80 o 
  -3  -6  14        0.62        1.76      1.28 o 
  -2  -6  14       17.11       16.21      2.01 o 
  -1  -6  14       14.54       12.41      1.28 o 
   0  -6  14        0.07        1.40      1.45 o 
   1  -6  14       27.52       27.24      1.52 o 
   2  -6  14        1.09        2.04      1.24 o 
   3  -6  14        0.00       -1.14      1.66 o 
   4  -6  14       39.61       47.64      4.67 o 
  -8  -5  14       11.61        6.81      2.18 o 
  -7  -5  14        8.60        7.67      2.70 o 
  -6  -5  14       16.98       15.76      1.76 o 
  -5  -5  14        6.63        6.50      1.87 o 
  -4  -5  14       21.99       21.40      2.21 o 
  -3  -5  14        0.48        1.76      1.45 o 
  -2  -5  14       16.17       18.84      1.80 o 
  -1  -5  14        0.00        0.66      0.84 o 
   0  -5  14       39.29       45.39      5.48 o 
   1  -5  14       33.56       33.29      1.78 o 
   2  -5  14        0.19       -0.31      1.31 o 
   3  -5  14       14.55       17.87      2.97 o 
   4  -5  14       50.17       54.49      4.53 o 
  -9  -4  14        0.23        0.21      2.11 o 
  -8  -4  14        0.56       -1.97      1.97 o 
  -7  -4  14       44.83       38.93      2.45 o 
  -6  -4  14       48.17       52.04      2.70 o 
  -5  -4  14        3.74        5.98      1.35 o 
  -4  -4  14        0.17       -0.83      1.35 o 
  -3  -4  14      110.07      110.99      4.05 o 
  -2  -4  14       16.16       13.76      1.90 o 
  -1  -4  14       16.27       18.06      1.45 o 
   0  -4  14        0.44        1.45      2.11 o 
   1  -4  14       87.70       92.06      2.51 o 
   2  -4  14        0.06        1.90      1.28 o 
   3  -4  14        3.12        5.88      1.94 o 
  -9  -3  14        0.83       -1.69      2.11 o 
  -8  -3  14        0.26       -1.35      1.35 o 
  -7  -3  14        5.47        9.96      2.18 o 
  -6  -3  14       17.01        8.43      1.52 o 
  -5  -3  14       18.59       14.07      1.80 o 
  -4  -3  14        0.54       -0.90      1.28 o 
  -3  -3  14        4.09        4.32      1.38 o 
  -2  -3  14       22.08       21.26      2.07 o 
  -1  -3  14        5.15        8.43      1.94 o 
   0  -3  14       11.19       11.86      1.21 o 
   1  -3  14        6.73       10.90      1.35 o 
   2  -3  14        7.26        8.68      1.76 o 
   3  -3  14        9.93       11.72      2.73 o 
  -9  -2  14        5.47        7.12      2.97 o 
  -8  -2  14        1.52        1.56      1.56 o 
  -7  -2  14       26.73       21.43      2.35 o 
  -6  -2  14       15.99       17.77      1.94 o 
  -5  -2  14       31.38       27.21      2.21 o 
  -4  -2  14        4.07       -1.35      1.52 o 
  -3  -2  14        0.01       -0.24      1.56 o 
  -2  -2  14       88.24       98.49      3.42 o 
  -1  -2  14        0.17       -0.64      0.91 o 
   0  -2  14        0.14        0.57      0.86 o 
   1  -2  14        0.86        1.23      0.98 o 
   2  -2  14        4.07        2.63      1.87 o 
   3  -2  14        1.09        2.42      2.32 o 
 -10  -1  14        5.43        5.19      2.80 o 
  -9  -1  14        2.90        4.15      2.39 o 
  -8  -1  14        1.33        4.39      1.31 o 
  -7  -1  14       27.15       24.79      2.11 o 
  -6  -1  14       18.10       14.48      1.83 o 
  -5  -1  14       23.86       22.54      2.04 o 
  -4  -1  14       41.99       42.73      2.59 o 
  -3  -1  14       79.76       87.49      3.39 o 
  -2  -1  14       91.36       93.68      3.42 o 
  -1  -1  14        3.29        1.49      1.50 o 
   0  -1  14        0.03        1.24      0.96 o 
   1  -1  14        0.03       -0.94      1.40 o 
   2  -1  14       10.48       12.17      2.21 o 
 -10   0  14        5.80        6.67      2.39 o 
  -9   0  14       39.97       40.31      3.84 o 
  -8   0  14        0.32        1.66      1.45 o 
  -7   0  14        4.40        5.81      1.49 o 
  -6   0  14       10.85       14.48      2.07 o 
  -5   0  14        6.93        6.74      1.62 o 
  -4   0  14       93.63       92.02      3.70 o 
  -3   0  14      116.95      118.15      3.91 o 
  -2   0  14        1.30       -1.45      2.14 o 
  -1   0  14       14.06       11.60      1.24 o 
   0   0  14        1.92        2.81      1.00 o 
   1   0  14        1.84        2.68      1.34 o 
 -10   1  14       33.80       35.61      3.77 o 
  -9   1  14        5.75        5.70      2.80 o 
  -8   1  14       75.24       79.74      3.22 o 
  -7   1  14        0.46        1.69      1.24 o 
  -6   1  14       12.26       10.27      1.83 o 
  -5   1  14        2.54        3.80      1.45 o 
  -4   1  14      100.04      101.16      3.60 o 
  -3   1  14        0.04       -0.62      1.28 o 
  -2   1  14       16.30       13.34      1.94 o 
  -1   1  14        1.23        3.67      1.15 o 
   0   1  14        0.25       -0.17      1.19 o 
   1   1  14        1.04       -0.18      1.23 o 
  -9   2  14       34.09       29.63      4.15 o 
  -8   2  14        0.81       -0.31      2.90 o 
  -7   2  14        0.01        0.86      1.69 o 
  -6   2  14       12.86       11.20      1.97 o 
  -5   2  14       43.75       48.33      2.73 o 
  -4   2  14        4.56        5.81      2.45 o 
  -3   2  14        0.78        0.69      1.42 o 
  -2   2  14        5.24        6.81      2.28 o 
  -1   2  14        2.01        2.54      1.61 o 
   0   2  14        0.02        0.56      1.40 o 
  -9   3  14       29.27       30.28      3.84 o 
  -8   3  14        2.61        4.15      2.63 o 
  -7   3  14       24.05       26.03      3.25 o 
  -6   3  14       19.83       17.32      3.11 o 
  -5   3  14        3.76        5.15      2.14 o 
  -4   3  14       56.29       51.07      3.87 o 
  -3   3  14       74.33       72.20      4.63 o 
  -2   3  14        5.54       -0.97      2.73 o 
  -8   4  14        6.37        5.50      3.94 o 
  -7   4  14        0.01        0.41      2.21 o 
  -6   4  14        4.26        5.63      2.80 o 
  -5   4  14        0.00        1.69      1.97 o 
  -4   4  14        2.54        1.38      2.25 o 
  -3  -8  15        4.03        3.66      2.83 o 
  -2  -8  15       91.87      126.19      5.91 o 
  -1  -8  15       44.50       54.20      3.07 o 
   0  -8  15       49.82       66.75      3.43 o 
   1  -8  15       21.68       23.58      2.73 o 
  -5  -7  15        2.72       -0.24      2.59 o 
  -4  -7  15        0.09       -1.38      1.38 o 
  -3  -7  15       23.59       28.90      3.46 o 
  -2  -7  15        0.08        0.90      1.73 o 
  -1  -7  15        4.20        3.71      1.66 o 
   0  -7  15        0.12        4.53      1.75 o 
   1  -7  15        0.10       -1.19      1.19 o 
   2  -7  15        4.43        2.49      2.32 o 
  -6  -6  15       30.62       38.55      3.66 o 
  -5  -6  15       13.58       11.23      3.15 o 
  -4  -6  15        1.25       -1.38      1.56 o 
  -3  -6  15        9.39       12.79      2.42 o 
  -2  -6  15        7.16        9.82      1.56 o 
  -1  -6  15        4.29        8.00      1.37 o 
   0  -6  15        4.84        5.65      1.36 o 
   1  -6  15        1.73        1.92      1.51 o 
   2  -6  15        8.81        6.29      2.56 o 
  -7  -5  15        0.47       -0.90      2.18 o 
  -6  -5  15        3.89        6.53      2.21 o 
  -5  -5  15        0.12       -1.28      1.56 o 
  -4  -5  15        1.21        1.21      1.31 o 
  -3  -5  15       26.57       28.04      2.18 o 
  -2  -5  15       30.28       30.67      2.25 o 
  -1  -5  15        2.28        1.08      1.47 o 
   0  -5  15        1.69        0.61      0.96 o 
   1  -5  15        9.18        5.16      2.29 o 
   2  -5  15        0.16       -0.10      1.52 o 
  -7  -4  15       14.16       12.83      2.77 o 
  -6  -4  15        4.09        5.01      1.97 o 
  -5  -4  15        0.18        0.14      1.11 o 
  -4  -4  15        0.54       -0.93      1.31 o 
  -3  -4  15        3.66        8.37      1.69 o 
  -2  -4  15        9.09        9.26      1.62 o 
  -1  -4  15        9.19        9.31      1.18 o 
   0  -4  15       11.70       13.43      1.24 o 
   1  -4  15        0.64       -0.49      1.66 o 
   2  -4  15        2.42        2.87      2.04 o 
  -8  -3  15        7.98        6.01      3.60 o 
  -7  -3  15        2.42        0.59      2.32 o 
  -6  -3  15        3.50        3.42      1.31 o 
  -5  -3  15       23.97       25.76      2.04 o 
  -4  -3  15       13.30       11.48      1.90 o 
  -3  -3  15       31.53       25.72      2.25 o 
  -2  -3  15       24.69       22.40      2.11 o 
  -1  -3  15       16.73       20.72      1.71 o 
   0  -3  15       10.25        8.23      1.78 o 
   1  -3  15        5.99        8.88      2.09 o 
  -8  -2  15        1.31        0.90      2.25 o 
  -7  -2  15       18.32       22.26      3.42 o 
  -6  -2  15        1.15        1.24      1.35 o 
  -5  -2  15       18.67       16.14      2.01 o 
  -4  -2  15        0.38       -1.00      1.24 o 
  -3  -2  15        1.24        2.07      2.14 o 
  -2  -2  15       15.16       16.11      2.01 o 
  -1  -2  15        8.61        7.24      1.26 o 
   0  -2  15       17.20       19.45      2.27 o 
   1  -2  15        0.16       -0.39      1.19 o 
  -8  -1  15        4.06        6.36      2.32 o 
  -7  -1  15       22.91       21.43      2.87 o 
  -6  -1  15       24.55       22.75      1.94 o 
  -5  -1  15        0.48        0.52      1.28 o 
  -4  -1  15        8.45        7.99      1.59 o 
  -3  -1  15        2.03        4.60      1.45 o 
  -2  -1  15       35.60       31.84      2.42 o 
  -1  -1  15       43.42       54.27      4.94 o 
   0  -1  15        0.39        0.20      1.41 o 
  -8   0  15        6.30        5.01      2.35 o 
  -7   0  15       35.71       34.95      3.63 o 
  -6   0  15       20.63       19.77      2.07 o 
  -5   0  15       51.51       39.35      2.49 o 
  -4   0  15       17.90       14.73      1.87 o 
  -3   0  15        8.48        7.71      1.56 o 
  -2   0  15       24.30       20.85      3.04 o 
  -1   0  15        2.23        3.06      1.44 o 
   0   0  15       21.76       26.21      4.30 o 
  -8   1  15        0.01        1.52      2.07 o 
  -7   1  15        1.98        3.59      2.21 o 
  -6   1  15        0.27        1.45      2.35 o 
  -5   1  15        0.16        1.11      2.07 o 
  -4   1  15       25.11       33.46      4.18 o 
  -3   1  15       17.84       23.09      3.39 o 
  -2   1  15        2.37       -0.10      2.80 o 
  -8   2  15        7.59       10.54      2.87 o 
  -7   2  15       22.03       20.53      2.97 o 
  -6   2  15        4.26        4.77      2.14 o 
  -5   2  15        1.36       -0.48      1.94 o 
  -4   2  15        0.91       -1.21      2.45 o 
  -3   2  15       31.88       38.62      3.53 o 
  -4  -6  16        1.23        2.73      2.39 o 
  -3  -6  16        5.05        5.74      2.83 o 
  -2  -6  16      114.33      142.00      6.05 o 
  -1  -6  16       25.71       28.97      2.48 o 
  -5  -5  16        0.07        1.35      2.39 o 
  -4  -5  16        0.19        0.55      2.18 o 
  -3  -5  16        0.01       -1.69      1.69 o 
  -2  -5  16        9.87       12.17      2.77 o 
  -1  -5  16       79.35      108.72      5.45 o 
  -6  -4  16        0.01        1.90      1.97 o 
  -5  -4  16        0.18       -2.04      2.04 o 
  -4  -4  16        0.18        1.24      1.83 o 
  -3  -4  16        0.06        1.62      1.76 o 
  -2  -4  16       33.85       45.70      3.66 o 
  -1  -4  16       38.20       42.10      2.85 o 
  -6  -3  16        3.01        3.35      2.21 o 
  -5  -3  16        7.27        9.02      3.39 o 
  -4  -3  16        4.52        9.51      2.32 o 
  -3  -3  16       10.46        8.33      2.83 o 
  -2  -3  16       38.08       34.47      3.56 o 
  -1  -3  16        2.74        1.99      1.56 o 
  -6  -2  16       16.70       14.21      3.11 o 
  -5  -2  16        8.44       12.62      2.73 o 
  -4  -2  16       29.50       20.74      2.77 o 
  -3  -2  16        3.34        1.21      2.77 o 
  -2  -2  16        0.04        1.00      2.14 o 
  -6  -1  16        0.03        1.49      2.14 o 
  -5  -1  16        4.72        4.74      3.21 o 
  -4  -1  16       15.17        8.99      3.53 o 
  -3  -1  16        0.36        0.76      2.21 o 
  -2  -1  16        1.75       -0.80      2.21 o 
  -6   0  16       11.50       10.09      3.42 o 
  -5   0  16       11.93       15.14      2.80 o 
  -4   0  16       15.67       11.65      3.15 o 
                                                 
